# Supplementary material for: Acute Cerebral Ischemia Increases a Set of Brain-Specific miRNAs in Serum Small Extracellular Vesicles
Source: Front Mol Neurosci. 2022 Apr 27;15:874903. doi: 10.3389/fnmol.2022.874903 (PMC9094043; doi:10.3389/fnmol.2022.874903)
Supplement: Supplementary Table 1 — Summary of small RNA-Seq analysis of human serum sEVs. [file Table_1.xlsx]

## Sheet: Sheet1
Summary of small RNA-Seq analysis of human serum sEVs
Sample	Raw reads	Clean reads	Mapped reads	Mapped (%)
Healthy Group 1	33888510	31508959	27332453	0.8675
Healthy Group 2	32723394	31481352	29060180	0.9231
Stroke group 1	32240402	28565582	21857920	0.7652
Stroke group 2	32773543	30636019	26628800	0.8692
