# Supplementary material for: Acute Cerebral Ischemia Increases a Set of Brain-Specific miRNAs in Serum Small Extracellular Vesicles
Source: Front Mol Neurosci. 2022 Apr 27;15:874903. doi: 10.3389/fnmol.2022.874903 (PMC9094043; doi:10.3389/fnmol.2022.874903)
Supplement: Supplementary Table 2 — Summary of small RNA classification in human serum sEVs. [file Table_2.xlsx]

## Sheet: Sheet1
Summary of small RNA classification in human serum sEVs
Sample	Known miRNA	tRNA	snRNA	rRNA	Others	Gene	Repeat	Unanotation
Healthy Group 1	0.837	0.0149	0.0043	0.026	0.046	0.0099	0.0094	0.0525
Healthy Group 2	0.9109	0.008	0.0022	0.0135	0.0262	0.0056	0.0048	0.0288
Stroke group 1	0.7278	0.0242	0.0048	0.0513	0.0407	0.0194	0.0218	0.11
Stroke group 2	0.8547	0.0132	0.0025	0.0251	0.0233	0.0106	0.0106	0.06
