# Supplementary material for: Acute Cerebral Ischemia Increases a Set of Brain-Specific miRNAs in Serum Small Extracellular Vesicles
Source: Front Mol Neurosci. 2022 Apr 27;15:874903. doi: 10.3389/fnmol.2022.874903 (PMC9094043; doi:10.3389/fnmol.2022.874903)
Supplement: Supplementary Table 3 — Summary of small RNA-Seq analysis of mouse sEVs. [file Table_3.xlsx]

## Sheet: Sheet1
Summary of small RNA-Seq analysis of mouse serum sEVs
Sample	Raw reads	Clean reads	Mapped reads	Mapped (%)
Sham group 1	18283160	10096272	4314882	0.4274
Sham group 2	14899028	7186280	3078549	0.4284
MCAO group 1	19339575	12653519	6057598	0.4787
MCAO group 2	21132713	11590209	5550228	0.4789
