# Supplementary material for: Acute Cerebral Ischemia Increases a Set of Brain-Specific miRNAs in Serum Small Extracellular Vesicles
Source: Front Mol Neurosci. 2022 Apr 27;15:874903. doi: 10.3389/fnmol.2022.874903 (PMC9094043; doi:10.3389/fnmol.2022.874903)
Supplement: Supplementary Table 4 — Summary of small RNA classification in mouse sEVs. [file Table_4.xlsx]

## Sheet: Sheet1
Summary of small RNA classification in mouse serum sEVs
Sample	Known miRNA	tRNA	snRNA	rRNA	Others	Gene	Repeat	Unanotation
Sham group 1	0.027	0.905	0.0002	0.0196	0.039	0.0025	0.0024	0.0044
Sham group 2	0.0258	0.9318	0.0003	0.0069	0.0059	0.0073	0.0072	0.0147
MCAO group 1	0.0682	0.8307	0.0002	0.0197	0.072	0.0025	0.0018	0.0049
MCAO group 2	0.0403	0.9043	0.0002	0.0123	0.0086	0.0151	0.0082	0.0111
