# Supplementary material for: Acute Cerebral Ischemia Increases a Set of Brain-Specific miRNAs in Serum Small Extracellular Vesicles
Source: Front Mol Neurosci. 2022 Apr 27;15:874903. doi: 10.3389/fnmol.2022.874903 (PMC9094043; doi:10.3389/fnmol.2022.874903)
Supplement: Supplementary Table 5 — List of miRNAs detected in the serum sEVs from IS patients and healthy controls. [file Table_5.xlsx]

## Sheet: Sheet1
	Healthy Group		Stroke Group
miRNA species	1	2	1	2
hsa-miR-486-5p	15300429	22348519	7607644	18028838
hsa-miR-451a	4109641	2055791	5655064	2843151
hsa-miR-10b-5p	87029	255087	174771	554158
hsa-miR-92a-3p	1123944	646139	716098	485109
hsa-miR-3184-3p	762582	413333	739387	436543
hsa-miR-486-3p	294924	474559	136086	372307
hsa-miR-146a-5p	377386	189091	582761	292518
hsa-miR-191-5p	405628	207884	445622	242855
hsa-miR-142-5p	254845	128344	432487	225898
hsa-miR-26a-5p	312555	157628	374512	190301
hsa-miR-22-3p	231159	124391	257427	174747
hsa-miR-25-3p	41102	48702	59253	131494
hsa-miR-143-3p	16177	10347	54277	101466
hsa-miR-99a-5p	133906	67166	191998	96221
hsa-miR-16-5p	94389	48510	160560	94598
hsa-miR-10a-5p	77251	48511	143312	92216
hsa-miR-30d-5p	104519	53359	134817	75263
hsa-miR-23a-3p	73359	36737	132907	66895
hsa-miR-125b-5p	147701	73872	127789	64014
hsa-let-7b-5p	114728	57396	114879	58709
hsa-miR-144-3p	92892	46462	108394	54161
hsa-miR-122b-3p	112516	56342	103004	51317
hsa-miR-3074-5p	43743	21925	97548	48935
hsa-let-7a-5p	68432	36994	77964	47579
hsa-miR-100-5p	59415	29839	88223	44983
hsa-miR-181a-5p	4853	9791	5095	42582
hsa-miR-182-5p	23659	20346	29185	41994
hsa-miR-484	120327	60366	81491	40874
hsa-miR-1246	32047	16860	65205	39201
hsa-miR-125a-5p	79747	40226	74871	37873
hsa-miR-103b	10773	16883	10530	37291
hsa-miR-27b-3p	34499	19330	55167	37222
hsa-miR-96-5p	77950	39066	74256	36817
hsa-let-7f-5p	24693	15588	41066	34608
hsa-miR-151a-5p	60995	30772	68114	34397
hsa-miR-6073	70804	36117	63711	33675
hsa-miR-99b-5p	52517	26664	62890	32481
hsa-miR-30e-5p	46529	23640	56231	30474
hsa-miR-363-3p	42411	21734	57161	29935
hsa-miR-148a-3p	20317	12022	29346	27855
hsa-miR-16-2-3p	69422	34699	55459	27755
hsa-miR-320a-3p	95760	48680	47279	26368
hsa-miR-151a-3p	27813	16735	28309	25954
hsa-miR-361-5p	21415	10758	41195	20737
hsa-miR-27a-3p	21809	11085	38907	20477
hsa-miR-30c-5p	23462	11852	37561	18707
hsa-miR-192-5p	27962	16210	17884	18658
hsa-miR-186-5p	24521	12408	31584	17723
hsa-miR-126-5p	15671	8424	27470	17593
hsa-miR-425-5p	32126	16314	32537	17123
hsa-miR-7977	14708	7430	33199	16699
hsa-miR-222-3p	24623	12421	31836	16075
hsa-miR-30a-5p	10013	6186	17290	15077
hsa-miR-342-3p	28055	13988	28932	14589
hsa-miR-150-5p	26600	13592	24788	12863
hsa-miR-185-5p	38274	19236	24416	12314
hsa-miR-4508	20779	10444	24428	12276
hsa-miR-92b-3p	8342	9387	8016	12212
hsa-miR-501-3p	24127	12089	23488	12036
hsa-let-7i-5p	8392	5395	13510	12017
hsa-miR-21-5p	8599	5444	13850	11716
hsa-miR-146b-5p	16390	8467	20159	11140
hsa-let-7d-3p	14478	7519	19809	10603
hsa-miR-223-3p	3183	1632	16019	10093
hsa-miR-140-3p	11991	6249	17139	9398
hsa-miR-423-3p	15575	7937	15263	8564
hsa-miR-23b-3p	20635	10269	16339	8172
hsa-miR-197-3p	11297	5605	15100	7994
hsa-miR-320b	8162	6496	9376	7889
hsa-miR-101-3p	5226	3467	7508	7813
hsa-miR-3135b	28343	14287	15223	7585
hsa-miR-4448	4620	2422	13347	7510
hsa-miR-335-5p	7274	3569	15021	7424
hsa-miR-29a-3p	7027	3533	13815	7052
hsa-miR-3168	13181	7294	6262	6843
hsa-miR-221-3p	5963	3114	11385	6728
hsa-miR-126-3p	7964	4090	12975	6726
hsa-miR-145-3p	5059	2538	12636	6256
hsa-miR-28-3p	4604	3444	5061	6240
hsa-miR-183-5p	9151	4583	11386	6064
hsa-miR-374c-3p	5458	2797	11971	5996
hsa-miR-122-5p	99261	49804	11319	5661
hsa-miR-652-3p	7546	3857	9744	5384
hsa-miR-338-5p	3255	1605	9881	4959
hsa-miR-30b-5p	7247	3637	9890	4914
hsa-let-7d-5p	8648	4456	9264	4903
hsa-miR-15b-5p	5405	2802	9089	4689
hsa-miR-374a-5p	3576	1777	9376	4651
hsa-miR-502-3p	9949	4958	9105	4476
hsa-miR-124-3p	514	282	8210	4153
hsa-miR-3184-5p	4406	2381	5299	4125
hsa-miR-3615	5390	3398	5108	4085
hsa-miR-199b-3p	4537	2385	7230	3945
hsa-miR-584-5p	8346	4536	6246	3921
hsa-miR-378a-3p	4236	2585	3489	3874
hsa-let-7c-5p	7043	3528	6413	3676
hsa-miR-106b-3p	3108	1836	3785	3579
hsa-miR-93-5p	1649	1086	3861	3465
hsa-let-7g-5p	3587	1933	6008	3457
hsa-miR-15a-5p	248	761	841	3399
hsa-miR-21-3p	829	687	1193	3351
hsa-miR-26b-5p	3396	1714	6332	3193
hsa-miR-320c	4307	2169	6119	3085
hsa-miR-375-3p	2716	2896	2443	3053
hsa-let-7b-3p	4326	2200	6050	2962
hsa-miR-4454	2400	1212	5890	2904
hsa-miR-500a-3p	4366	2132	5289	2833
hsa-miR-128-3p	2620	1533	4506	2833
hsa-miR-199a-5p	5332	2685	5138	2648
hsa-miR-15b-3p	4863	2356	5038	2617
hsa-miR-4433b-5p	9582	4748	4690	2386
hsa-miR-24-3p	1679	852	4472	2317
hsa-miR-365b-3p	2677	1324	4543	2216
hsa-miR-320d	3634	1824	4221	2162
hsa-miR-10400-5p	2603	1512	3833	2046
hsa-miR-26b-3p	1942	967	3662	1955
hsa-miR-130a-3p	274	638	501	1935
hsa-miR-345-5p	2144	1069	3194	1850
hsa-miR-127-3p	4807	2537	2879	1844
hsa-miR-3130-3p	2160	1094	3330	1712
hsa-miR-181b-5p	723	673	564	1657
hsa-miR-1301-3p	4222	2166	3318	1644
hsa-miR-2110	5339	2677	3099	1588
hsa-miR-629-5p	2306	1130	3058	1582
hsa-let-7a-3p	935	481	2975	1578
hsa-miR-19b-3p	1164	609	1222	1540
hsa-miR-139-5p	1275	660	2721	1531
hsa-miR-532-5p	657	412	1390	1484
hsa-miR-193a-5p	1087	539	3006	1483
hsa-miR-342-5p	2337	1183	2528	1402
hsa-miR-654-3p	1378	704	2750	1377
hsa-miR-3614-5p	2	27	1	1373
hsa-miR-29c-3p	1408	713	2533	1354
hsa-miR-409-3p	2263	1235	2285	1344
hsa-miR-4732-3p	5897	3585	1468	1337
hsa-miR-10b-3p	1420	725	2643	1321
hsa-miR-223-5p	525	321	2067	1275
hsa-miR-483-5p	3662	1839	2516	1272
hsa-miR-4516	3991	2055	2556	1254
hsa-miR-148b-3p	2113	1104	2301	1241
hsa-miR-877-5p	2602	1388	1575	1210
hsa-miR-450b-5p	98	52	2148	1187
hsa-miR-4286	428	241	2281	1153
hsa-miR-30e-3p	201	170	907	1108
hsa-miR-1303	2771	1353	2078	1084
hsa-miR-4443	882	430	2234	1081
hsa-miR-151b	1059	580	1924	1081
hsa-let-7e-5p	2079	1147	1895	1073
hsa-miR-340-5p	228	204	1257	1065
hsa-miR-941	1146	608	1675	1064
hsa-miR-181a-2-3p	518	610	226	1028
hsa-miR-874-3p	2609	1368	1982	1023
hsa-miR-328-3p	1610	848	1864	1020
hsa-miR-339-5p	1753	879	1895	1013
hsa-miR-425-3p	735	384	2044	1002
hsa-miR-744-5p	1198	664	1402	997
hsa-miR-942-5p	996	544	1968	995
hsa-miR-589-5p	1496	787	1615	990
hsa-miR-106b-5p	947	504	1988	989
hsa-miR-144-5p	338	248	1099	984
hsa-miR-150-3p	1234	596	1892	965
hsa-miR-224-5p	1720	850	1964	961
hsa-miR-29b-3p	1204	652	1897	959
hsa-miR-574-3p	3173	1556	1756	956
hsa-miR-130b-5p	1851	926	1881	945
hsa-miR-628-3p	846	449	1904	927
hsa-miR-625-3p	1719	873	1616	902
hsa-miR-576-5p	1350	655	1790	863
hsa-miR-769-5p	695	344	782	862
hsa-miR-340-3p	835	388	1574	803
hsa-miR-362-5p	698	361	1591	800
hsa-miR-4732-5p	3621	1827	1539	780
hsa-miR-323a-3p	1110	555	1508	771
hsa-miR-424-3p	1436	826	800	759
hsa-miR-718	271	156	1258	757
hsa-miR-885-5p	4336	2175	1484	748
hsa-miR-3120-5p	2076	1066	1472	740
hsa-miR-1304-3p	299	322	348	714
hsa-miR-9-3p	4	7	1370	693
hsa-miR-130b-3p	190	299	171	689
hsa-miR-194-5p	2025	1057	1374	672
hsa-miR-4488	1156	562	1110	647
hsa-miR-98-5p	294	204	894	643
hsa-miR-221-5p	337	160	1194	639
hsa-miR-1843	93	158	376	636
hsa-miR-323b-3p	767	369	1251	620
hsa-miR-1285-3p	2174	1096	1186	612
hsa-miR-1261	723	361	1231	608
hsa-miR-5787	633	360	1211	601
hsa-miR-450a-5p	216	126	1131	601
hsa-miR-32-5p	349	184	983	586
hsa-miR-1180-3p	1140	582	1164	578
hsa-miR-3178	2875	1407	1181	576
hsa-miR-1908-5p	998	511	1103	569
hsa-miR-3196	848	465	1010	558
hsa-miR-93-3p	742	375	1044	535
hsa-miR-23b-5p	1300	644	1001	528
hsa-miR-215-5p	629	347	1015	504
hsa-miR-619-5p	2210	1124	1031	502
hsa-miR-145-5p	478	248	842	499
hsa-miR-17-5p	728	361	1038	497
hsa-miR-25-5p	449	205	998	485
hsa-miR-335-3p	636	358	949	479
hsa-miR-664a-5p	612	285	963	473
hsa-miR-494-3p	199	102	942	471
hsa-miR-1271-5p	471	236	914	469
hsa-miR-550a-5p	770	384	960	468
hsa-miR-370-3p	1403	712	934	468
hsa-miR-421	355	198	814	448
hsa-miR-20a-5p	593	326	856	445
hsa-miR-1307-5p	108	62	250	438
hsa-miR-339-3p	386	186	786	435
hsa-miR-133a-3p	1114	582	726	429
hsa-miR-4446-3p	881	513	414	426
hsa-miR-642b-5p	774	384	807	407
hsa-miR-3529-3p	281	214	609	406
hsa-miR-155-5p	302	148	698	397
hsa-miR-7706	211	232	182	379
hsa-miR-503-5p	680	338	739	377
hsa-miR-4306	1340	665	729	374
hsa-miR-483-3p	979	549	709	369
hsa-miR-4497	559	283	769	368
hsa-miR-4433b-3p	1863	945	728	366
hsa-miR-4326	511	275	667	361
hsa-miR-671-3p	445	247	430	359
hsa-miR-6852-5p	341	183	201	358
hsa-miR-331-5p	657	333	701	357
hsa-miR-548a-3p	789	395	692	348
hsa-miR-330-3p	373	194	674	346
hsa-miR-532-3p	500	247	476	345
hsa-miR-665	279	149	667	341
hsa-miR-505-3p	448	226	639	335
hsa-miR-3940-3p	661	328	627	331
hsa-miR-432-5p	924	528	536	330
hsa-miR-98-3p	285	145	638	324
hsa-miR-148a-5p	199	189	263	312
hsa-miR-210-3p	311	150	381	309
hsa-miR-660-5p	180	227	142	308
hsa-miR-181a-3p	51	92	59	308
hsa-miR-136-3p	330	188	618	303
hsa-miR-200a-3p	814	403	603	300
hsa-miR-7704	349	160	597	293
hsa-miR-199b-5p	54	46	553	291
hsa-miR-7976	1300	660	554	288
hsa-miR-409-5p	335	164	546	282
hsa-miR-125b-2-3p	564	358	432	280
hsa-miR-204-5p	281	189	548	273
hsa-miR-410-3p	2	88	86	270
hsa-miR-2355-3p	56	29	434	267
hsa-miR-582-3p	0	0	1	258
hsa-miR-9-5p	0	105	82	255
hsa-miR-18a-3p	812	384	518	254
hsa-miR-3679-5p	42	21	502	250
hsa-miR-766-3p	251	123	491	244
hsa-miR-30a-3p	210	130	81	244
hsa-miR-125a-3p	118	67	490	241
hsa-miR-1307-3p	436	288	238	240
hsa-miR-181c-5p	9	2	151	240
hsa-let-7i-3p	121	65	429	235
hsa-miR-3143	241	127	464	226
hsa-miR-22-5p	335	172	463	226
hsa-miR-4685-3p	1483	751	451	224
hsa-miR-6842-3p	1	1	28	219
hsa-miR-361-3p	341	173	479	216
hsa-miR-10401-3p	316	178	337	215
hsa-miR-548aa	135	92	370	213
hsa-miR-6739-5p	132	64	275	213
hsa-miR-19a-3p	296	162	197	213
hsa-miR-1304-5p	563	278	425	210
hsa-miR-1294	268	124	418	207
hsa-miR-4485-3p	307	165	402	203
hsa-miR-212-5p	95	38	379	200
hsa-miR-543	399	196	366	199
hsa-miR-454-5p	427	266	194	199
hsa-miR-4466	495	256	367	198
hsa-miR-371b-5p	28	11	122	198
hsa-miR-200b-3p	59	80	289	196
hsa-miR-139-3p	648	339	428	194
hsa-miR-24-2-5p	349	179	423	194
hsa-let-7f-1-3p	164	83	392	194
hsa-miR-5010-5p	549	256	394	193
hsa-miR-214-3p	567	288	369	192
hsa-miR-329-3p	370	176	376	187
hsa-miR-331-3p	679	324	363	186
hsa-miR-5187-5p	196	110	361	186
hsa-miR-624-5p	444	227	396	182
hsa-miR-4791	135	74	366	181
hsa-miR-542-3p	32	13	117	181
hsa-miR-146b-3p	105	68	97	180
hsa-miR-942-3p	171	69	351	179
hsa-miR-3605-3p	617	330	311	178
hsa-miR-656-3p	33	17	307	178
hsa-miR-5585-3p	311	163	258	178
hsa-miR-889-3p	28	15	158	174
hsa-miR-152-3p	364	191	327	170
hsa-miR-1260b	576	280	292	170
hsa-miR-1273h-5p	7	2	199	170
hsa-miR-3158-3p	0	29	0	170
hsa-miR-3065-5p	108	52	187	169
hsa-miR-326	108	53	332	168
hsa-miR-200c-3p	38	39	254	168
hsa-miR-3605-5p	233	116	312	166
hsa-miR-3182	214	134	176	165
hsa-miR-9985	352	204	267	163
hsa-miR-2355-5p	189	97	364	162
hsa-miR-302a-5p	620	311	337	160
hsa-miR-505-5p	371	186	312	159
hsa-miR-3960	186	104	323	157
hsa-miR-142-3p	137	80	297	156
hsa-miR-766-5p	65	36	316	150
hsa-miR-4659b-3p	1	1	284	143
hsa-miR-1468-5p	186	133	0	141
hsa-miR-760	1	1	265	139
hsa-miR-433-3p	109	52	271	137
hsa-miR-193b-3p	435	231	270	136
hsa-miR-3200-3p	126	61	267	128
hsa-miR-3675-3p	2	1	127	128
hsa-miR-20b-3p	0	0	0	128
hsa-miR-3157-3p	87	35	243	127
hsa-miR-5189-5p	129	52	233	123
hsa-miR-5581-3p	215	115	248	122
hsa-miR-3177-3p	388	185	237	122
hsa-miR-6724-5p	43	18	225	121
hsa-miR-4659a-3p	252	137	230	116
hsa-miR-491-5p	69	37	220	115
hsa-miR-485-3p	493	248	212	115
hsa-miR-1285-5p	102	47	219	114
hsa-miR-495-3p	846	406	229	113
hsa-miR-141-3p	576	269	237	112
hsa-miR-615-3p	395	198	229	111
hsa-miR-6734-5p	91	49	217	111
hsa-miR-5094	114	56	213	111
hsa-miR-873-3p	48	28	128	111
hsa-miR-134-5p	381	199	217	109
hsa-miR-3944-5p	190	85	198	107
hsa-miR-378c	21	11	113	107
hsa-miR-3199	1	0	214	106
hsa-miR-1469	16	8	194	105
hsa-miR-451b	459	260	118	105
hsa-miR-10399-3p	68	82	3	105
hsa-miR-3620-5p	26	10	151	104
hsa-miR-7113-5p	2	1	225	103
hsa-miR-324-3p	258	134	194	103
hsa-miR-30b-3p	62	34	215	102
hsa-miR-302b-3p	180	88	188	101
hsa-miR-193b-5p	623	340	197	100
hsa-miR-1224-5p	323	161	132	100
hsa-miR-3195	495	252	103	99
hsa-miR-106a-5p	255	123	173	98
hsa-miR-23a-5p	92	51	221	97
hsa-miR-20b-5p	24	16	197	97
hsa-miR-6131	169	103	121	97
hsa-miR-122b-5p	1269	652	111	97
hsa-miR-191-3p	21	18	134	96
hsa-miR-1273h-3p	94	48	180	95
hsa-miR-5001-3p	164	82	179	95
hsa-miR-664a-3p	114	46	179	95
hsa-miR-30c-2-3p	0	0	9	94
hsa-miR-1343-3p	0	0	212	92
hsa-miR-3140-5p	58	26	186	92
hsa-miR-18a-5p	33	15	177	92
hsa-miR-7155-5p	70	43	158	91
hsa-miR-4804-3p	1	0	171	88
hsa-miR-132-3p	107	57	157	88
hsa-miR-324-5p	31	12	185	87
hsa-miR-654-5p	40	44	183	87
hsa-miR-6894-5p	0	0	176	87
hsa-miR-450a-2-3p	0	0	183	86
hsa-miR-3157-5p	0	0	182	86
hsa-miR-629-3p	208	100	176	85
hsa-miR-485-5p	188	106	168	85
hsa-miR-6511a-3p	688	351	171	84
hsa-miR-378e	58	43	157	83
hsa-miR-3138	126	60	168	82
hsa-miR-6749-3p	158	75	149	82
hsa-miR-550a-3-5p	524	274	154	81
hsa-miR-195-5p	167	79	151	81
hsa-miR-499b-3p	79	41	151	81
hsa-miR-3141	77	36	150	81
hsa-miR-371a-3p	3	2	79	81
hsa-miR-504-5p	43	21	158	79
hsa-miR-937-3p	59	92	156	78
hsa-miR-3648	177	92	154	77
hsa-miR-493-5p	114	60	169	76
hsa-miR-1226-3p	426	221	166	76
hsa-miR-184	11	3	153	76
hsa-miR-205-5p	283	159	147	76
hsa-miR-6836-3p	86	51	149	75
hsa-miR-8071	120	52	146	75
hsa-miR-4787-5p	78	38	135	75
hsa-miR-7-1-3p	127	66	162	74
hsa-miR-122-3p	412	203	153	74
hsa-miR-11401	111	58	125	74
hsa-miR-3150b-3p	0	0	21	74
hsa-miR-1306-3p	126	67	143	73
hsa-miR-548au-5p	52	31	136	73
hsa-miR-455-5p	0	0	116	71
hsa-miR-877-3p	94	46	145	70
hsa-miR-26a-2-3p	95	46	139	70
hsa-miR-31-5p	13	8	10	69
hsa-miR-1284	147	69	147	68
hsa-miR-5100	21	8	150	66
hsa-miR-92b-5p	103	56	140	66
hsa-miR-6800-3p	96	50	140	66
hsa-miR-106a-3p	96	51	130	66
hsa-miR-6780a-5p	0	0	117	66
hsa-miR-493-3p	3	2	138	63
hsa-miR-29c-5p	16	9	136	63
hsa-miR-4707-3p	0	0	105	63
hsa-miR-4772-3p	46	27	1	63
hsa-miR-6828-3p	1	0	138	62
hsa-miR-1-3p	74	63	80	62
hsa-miR-3173-5p	243	130	125	61
hsa-miR-10527-5p	200	97	122	61
hsa-miR-7110-5p	4	3	112	61
hsa-miR-378d	1	0	2	61
hsa-miR-500b-3p	348	164	143	60
hsa-miR-381-3p	88	45	92	60
hsa-miR-524-3p	0	0	106	58
hsa-miR-4717-5p	0	0	105	58
hsa-miR-107	97	58	38	58
hsa-miR-320e	253	140	106	57
hsa-miR-4646-3p	4	2	104	57
hsa-miR-1976	38	17	96	56
hsa-let-7a-2-3p	0	0	0	56
hsa-miR-3675-5p	0	0	0	56
hsa-miR-202-3p	42	23	117	55
hsa-miR-556-3p	82	39	112	55
hsa-miR-7515	0	0	100	55
hsa-miR-181b-3p	0	0	0	55
hsa-miR-3189-5p	0	0	130	53
hsa-miR-6089	217	126	100	53
hsa-miR-1228-5p	600	279	95	53
hsa-miR-6837-5p	128	56	95	53
hsa-miR-6758-5p	38	16	95	53
hsa-miR-363-5p	78	37	92	53
hsa-miR-211-5p	70	31	103	52
hsa-miR-6860	135	56	102	52
hsa-miR-382-5p	57	30	102	52
hsa-miR-3909	0	0	101	52
hsa-miR-1199-5p	1	0	97	52
hsa-miR-5004-3p	12	7	85	52
hsa-miR-6727-3p	0	0	0	52
hsa-miR-501-5p	41	18	105	51
hsa-miR-17-3p	1	0	103	51
hsa-miR-7107-5p	24	14	97	51
hsa-miR-6813-5p	13	7	92	51
hsa-miR-6748-5p	0	0	1	51
hsa-miR-181d-5p	4	2	108	50
hsa-miR-26a-1-3p	174	99	106	50
hsa-miR-20a-3p	53	19	104	50
hsa-miR-4433a-5p	135	75	101	50
hsa-miR-4742-3p	66	32	92	50
hsa-miR-95-3p	158	95	76	50
hsa-miR-4677-3p	46	35	2	50
hsa-miR-127-5p	0	0	0	50
hsa-miR-3174	0	0	0	50
hsa-miR-369-5p	0	0	0	50
hsa-miR-676-3p	0	0	0	50
hsa-miR-6734-3p	47	25	108	49
hsa-miR-1538	102	42	81	49
hsa-miR-429	1	1	80	49
hsa-miR-431-3p	0	1	0	49
hsa-miR-1270	0	0	101	48
hsa-miR-6738-3p	1	1	99	48
hsa-miR-6513-3p	63	33	97	48
hsa-miR-618	49	20	97	48
hsa-miR-3124-5p	0	0	94	48
hsa-miR-668-3p	3	1	91	48
hsa-miR-616-5p	16	7	86	48
hsa-miR-4683	0	0	80	48
hsa-miR-6793-5p	51	20	2	48
hsa-miR-4298	2	2	1	48
hsa-miR-582-5p	6	5	94	47
hsa-miR-6872-3p	160	76	91	47
hsa-miR-4258	120	57	82	47
hsa-miR-103a-2-5p	1	1	82	47
hsa-miR-10395-3p	70	34	73	47
hsa-miR-153-5p	10	3	60	47
hsa-miR-541-3p	0	0	0	47
hsa-miR-206	137	71	99	46
hsa-miR-4644	4	4	93	46
hsa-miR-181c-3p	66	29	91	46
hsa-miR-3916	0	0	82	46
hsa-miR-6745	1	1	81	46
hsa-miR-6740-5p	0	0	57	46
hsa-miR-548e-5p	41	19	0	46
hsa-miR-4484	18	9	107	45
hsa-miR-6729-5p	0	0	88	45
hsa-miR-362-3p	21	9	83	45
hsa-miR-6511b-5p	68	31	79	45
hsa-miR-2277-5p	0	0	76	45
hsa-miR-218-5p	28	28	43	45
hsa-miR-891a-5p	94	51	2	45
hsa-miR-11400	59	40	101	44
hsa-miR-6826-3p	0	0	93	44
hsa-miR-4749-5p	0	0	92	44
hsa-miR-30d-3p	4	2	85	44
hsa-miR-6516-5p	2	1	85	44
hsa-miR-4781-3p	31	35	83	44
hsa-miR-10392-5p	0	0	86	43
hsa-miR-1197	0	0	84	43
hsa-miR-222-5p	114	60	83	43
hsa-miR-4999-3p	0	0	92	42
hsa-miR-190b-5p	1	1	88	42
hsa-miR-4657	0	0	85	42
hsa-miR-3677-3p	92	46	84	42
hsa-miR-11181-3p	81	40	83	42
hsa-miR-7155-3p	0	0	82	42
hsa-let-7e-3p	0	1	79	42
hsa-miR-149-5p	56	29	76	42
hsa-miR-6777-3p	135	69	73	42
hsa-miR-23c	34	20	98	41
hsa-miR-135a-5p	1	0	79	41
hsa-miR-548o-3p	13	5	75	41
hsa-miR-570-3p	58	31	72	41
hsa-miR-219b-5p	39	21	72	41
hsa-miR-337-5p	106	61	95	40
hsa-miR-4470	69	31	84	40
hsa-miR-4507	0	0	80	40
hsa-miR-6516-3p	0	0	79	40
hsa-miR-3690	1	0	78	40
hsa-miR-33b-3p	0	0	78	40
hsa-miR-3939	0	0	78	40
hsa-miR-380-3p	1	1	75	40
hsa-miR-574-5p	30	18	73	40
hsa-miR-4425	0	0	73	40
hsa-miR-2116-3p	87	35	70	40
hsa-miR-6881-5p	0	0	66	40
hsa-miR-4430	1	0	1	40
hsa-miR-219b-3p	0	0	90	39
hsa-miR-487b-3p	120	61	77	39
hsa-miR-6865-5p	1	1	76	39
hsa-miR-4465	0	0	76	39
hsa-miR-606	5	3	73	39
hsa-miR-519d-5p	0	0	72	39
hsa-miR-1910-3p	44	16	95	38
hsa-miR-6842-5p	7	2	79	38
hsa-miR-548ay-5p	0	19	76	38
hsa-miR-4738-3p	1	1	74	38
hsa-miR-516a-5p	0	0	69	38
hsa-miR-3188	0	0	65	38
hsa-miR-1281	3	1	63	38
hsa-miR-9901	1	0	58	38
hsa-miR-892c-5p	109	59	92	37
hsa-miR-378a-5p	5	2	88	37
hsa-miR-3620-3p	59	29	79	37
hsa-miR-6085	1	0	76	37
hsa-miR-302c-5p	0	0	75	37
hsa-miR-6783-3p	0	0	75	37
hsa-miR-3159	0	0	68	37
hsa-miR-3667-3p	1	1	65	37
hsa-miR-4749-3p	1	1	65	37
hsa-miR-548e-3p	0	0	62	37
hsa-miR-6807-5p	1	0	76	36
hsa-miR-1255b-2-3p	61	36	73	36
hsa-miR-4739	65	35	70	36
hsa-miR-3150a-5p	0	0	69	36
hsa-miR-3685	0	0	68	36
hsa-miR-643	0	0	68	36
hsa-miR-1273c	40	18	65	36
hsa-miR-1228-3p	135	64	64	36
hsa-miR-506-3p	75	37	61	36
hsa-miR-1249-5p	3	3	84	35
hsa-miR-3064-3p	59	32	81	35
hsa-miR-4721	0	0	80	35
hsa-miR-4763-5p	0	0	67	35
hsa-miR-1268b	44	21	54	35
hsa-miR-128-1-5p	0	0	0	35
hsa-miR-125b-1-3p	1	2	88	34
hsa-miR-146a-3p	59	36	84	34
hsa-miR-3942-5p	142	65	71	34
hsa-miR-609	1	1	68	34
hsa-miR-6830-3p	48	26	63	34
hsa-miR-4688	2	1	54	34
hsa-miR-548h-5p	82	41	0	34
hsa-miR-1282	8	4	83	33
hsa-miR-4753-3p	48	19	79	33
hsa-miR-6792-3p	0	0	71	33
hsa-miR-579-3p	0	0	70	33
hsa-miR-12125	0	0	67	33
hsa-miR-218-1-3p	0	0	66	33
hsa-miR-6747-3p	41	21	61	33
hsa-miR-34a-5p	1	1	59	33
hsa-miR-129-5p	1	17	24	33
hsa-miR-204-3p	67	29	70	32
hsa-miR-6833-5p	0	0	63	32
hsa-miR-4758-5p	0	0	57	32
hsa-miR-454-3p	7	5	67	31
hsa-miR-664b-5p	31	15	64	31
hsa-miR-28-5p	3	1	64	31
hsa-miR-3619-3p	76	38	63	31
hsa-miR-6741-3p	72	38	59	31
hsa-miR-101-5p	1	0	55	31
hsa-miR-6879-3p	95	51	54	31
hsa-miR-140-5p	0	0	80	30
hsa-miR-6503-5p	0	0	60	30
hsa-miR-5701	41	26	36	30
hsa-miR-539-3p	2	2	76	29
hsa-miR-5589-3p	4	1	72	29
hsa-miR-143-5p	100	53	67	29
hsa-miR-4713-5p	0	0	66	29
hsa-miR-616-3p	59	26	61	29
hsa-miR-5695	11	4	61	29
hsa-miR-10392-3p	0	0	59	29
hsa-miR-2115-3p	46	17	58	29
hsa-miR-5584-5p	4	3	57	29
hsa-miR-10399-5p	1	0	72	28
hsa-miR-548as-5p	0	0	67	28
hsa-miR-933	0	0	67	28
hsa-miR-3158-5p	36	24	61	28
hsa-miR-491-3p	0	0	57	28
hsa-miR-3622b-3p	0	0	50	28
hsa-miR-4485-5p	20	14	45	28
hsa-miR-3189-3p	0	0	63	27
hsa-miR-7849-3p	32	21	62	27
hsa-miR-4641	0	0	59	27
hsa-miR-4492	152	115	50	27
hsa-miR-4677-5p	0	0	60	26
hsa-miR-124-5p	0	0	55	26
hsa-miR-3187-3p	201	101	53	26
hsa-miR-183-3p	0	0	39	26
hsa-miR-1910-5p	1	31	0	26
hsa-miR-6819-3p	48	28	64	25
hsa-miR-496	88	44	56	25
hsa-miR-1185-1-3p	1	2	54	24
hsa-miR-651-5p	0	0	54	24
hsa-miR-7848-3p	0	0	45	24
hsa-miR-196b-5p	0	3	40	24
hsa-miR-1915-5p	0	0	40	24
hsa-miR-3160-5p	0	0	48	23
hsa-miR-610	0	0	43	23
hsa-miR-659-3p	2	1	40	23
hsa-miR-4662a-5p	27	16	48	22
hsa-miR-5683	1	0	48	22
hsa-miR-605-3p	58	25	47	22
hsa-miR-6737-3p	124	63	45	22
hsa-miR-6793-3p	9	5	37	22
hsa-miR-6829-5p	0	0	46	21
hsa-miR-9983-3p	0	0	46	21
hsa-miR-6768-3p	0	0	0	21
hsa-miR-3942-3p	0	0	49	20
hsa-miR-1290	40	22	47	20
hsa-miR-12136	101	56	36	20
hsa-miR-3161	83	38	32	20
hsa-miR-4762-5p	0	0	41	19
hsa-miR-423-5p	76	37	25	19
hsa-miR-203b-5p	28	46	19	19
hsa-miR-2682-5p	2	0	36	18
hsa-miR-3065-3p	11	5	34	18
hsa-miR-1291	3	3	33	18
hsa-miR-1973	36	14	38	16
hsa-miR-4746-5p	68	37	37	16
hsa-miR-15a-3p	2	1	31	16
hsa-miR-6873-3p	5	3	30	16
hsa-miR-129-1-3p	0	2	25	16
hsa-miR-412-5p	0	0	40	15
hsa-miR-6809-3p	15	6	26	15
hsa-miR-6072	0	0	24	15
hsa-miR-135a-3p	0	0	26	14
hsa-miR-4510	17	11	11	14
hsa-miR-377-3p	44	22	33	13
hsa-miR-542-5p	2	0	27	13
hsa-miR-214-5p	0	0	26	13
hsa-miR-455-3p	1631	822	25	13
hsa-miR-6754-3p	53	27	20	13
hsa-miR-3941	0	0	31	12
hsa-miR-296-3p	17	8	27	12
hsa-miR-548l	0	0	14	12
hsa-miR-197-5p	1	1	26	11
hsa-miR-1224-3p	3	1	22	11
hsa-miR-6886-3p	12	6	20	11
hsa-miR-6767-5p	1	0	18	11
hsa-miR-4284	120	64	26	10
hsa-miR-4324	140	72	23	9
hsa-miR-5684	27	10	14	9
hsa-miR-499a-5p	126	65	0	9
hsa-miR-4751	1	0	19	8
hsa-miR-497-5p	6	3	17	8
hsa-miR-7152-3p	0	0	17	8
hsa-miR-548ar-3p	0	0	13	8
hsa-miR-7851-3p	45	28	8	8
hsa-miR-372-3p	10	3	8	8
hsa-miR-7843-5p	17	11	9	7
hsa-miR-10a-3p	41	21	3	7
hsa-miR-379-5p	21	13	1	7
hsa-miR-4664-3p	16	9	15	6
hsa-miR-4264	2	1	10	6
hsa-miR-30c-1-3p	45	22	8	6
hsa-miR-330-5p	5	9	6	6
hsa-miR-4450	1	1	6	6
hsa-miR-383-5p	1	5	2	6
hsa-miR-1269a	0	2	1	6
hsa-miR-584-3p	55	23	16	5
hsa-miR-6735-5p	353	193	11	5
hsa-miR-1269b	4	1	10	5
hsa-miR-3944-3p	20	13	9	5
hsa-miR-4652-3p	9	4	9	5
hsa-miR-4800-5p	9	4	9	5
hsa-miR-518a-3p	2	1	8	5
hsa-miR-1972	9	7	7	5
hsa-miR-6078	0	0	7	5
hsa-miR-4704-5p	0	0	6	5
hsa-miR-132-5p	64	32	5	5
hsa-miR-219a-2-3p	61	37	0	5
hsa-miR-6885-5p	46	21	0	5
hsa-miR-6880-3p	7	3	12	4
hsa-miR-216b-5p	6	3	10	4
hsa-miR-6510-5p	9	3	7	4
hsa-miR-371b-3p	4	3	7	4
hsa-miR-12116	5	3	6	4
hsa-miR-4778-5p	5	2	6	4
hsa-miR-7111-3p	9	2	5	4
hsa-miR-6869-5p	4	2	5	4
hsa-miR-99b-3p	38	42	4	4
hsa-miR-135b-5p	2	3	4	4
hsa-miR-378b	3	2	3	4
hsa-miR-598-3p	2	1	3	4
hsa-miR-6130	2	0	3	4
hsa-miR-378g	2	1	2	4
hsa-miR-1298-5p	0	1	0	4
hsa-miR-4317	5	4	11	3
hsa-miR-6858-5p	162	79	8	3
hsa-miR-6809-5p	144	71	8	3
hsa-miR-4482-3p	22	20	8	3
hsa-miR-1226-5p	0	0	8	3
hsa-miR-138-5p	2	1	7	3
hsa-miR-3120-3p	333	176	6	3
hsa-miR-802	0	0	6	3
hsa-miR-675-3p	1	0	5	3
hsa-miR-302a-3p	0	0	5	3
hsa-miR-503-3p	6	6	4	3
hsa-miR-378i	1	4	4	3
hsa-miR-195-3p	1	2	3	3
hsa-miR-378f	1	0	3	3
hsa-miR-6835-3p	0	0	3	3
hsa-miR-4750-3p	0	0	2	3
hsa-miR-196a-5p	0	5	1	3
hsa-miR-382-3p	0	0	1	3
hsa-miR-27a-5p	1	5	0	3
hsa-miR-3614-3p	0	2	0	3
hsa-miR-3193	0	0	0	3
hsa-miR-6124	6	3	10	2
hsa-miR-4301	15	10	9	2
hsa-miR-4272	0	0	6	2
hsa-miR-6856-3p	0	0	6	2
hsa-miR-224-3p	54	24	5	2
hsa-miR-765	36	22	5	2
hsa-miR-6760-3p	4	1	5	2
hsa-miR-6751-3p	0	0	5	2
hsa-miR-216b-3p	4	4	4	2
hsa-miR-5007-5p	6	3	4	2
hsa-miR-10394-5p	1	1	4	2
hsa-miR-663a	1	0	4	2
hsa-miR-3692-5p	0	0	4	2
hsa-miR-4271	0	0	4	2
hsa-miR-4661-3p	0	0	4	2
hsa-miR-200b-5p	78	40	3	2
hsa-miR-7847-3p	73	34	3	2
hsa-miR-3074-3p	26	12	3	2
hsa-miR-148b-5p	6	3	3	2
hsa-miR-3059-3p	4	3	3	2
hsa-miR-34c-5p	4	2	3	2
hsa-miR-5689	3	2	3	2
hsa-miR-4723-3p	2	2	3	2
hsa-miR-6796-3p	2	2	3	2
hsa-miR-548k	0	1	3	2
hsa-miR-376a-5p	0	0	3	2
hsa-miR-411-3p	0	0	3	2
hsa-miR-4455	0	0	3	2
hsa-miR-541-5p	0	0	3	2
hsa-miR-6845-5p	0	0	3	2
hsa-miR-6854-5p	0	0	3	2
hsa-miR-6880-5p	0	0	3	2
hsa-miR-7114-3p	0	0	3	2
hsa-miR-187-5p	106	55	2	2
hsa-miR-34b-3p	110	47	2	2
hsa-miR-202-5p	2	2	2	2
hsa-miR-92a-1-5p	1	2	2	2
hsa-miR-6843-3p	2	1	2	2
hsa-miR-8060	2	1	2	2
hsa-miR-6882-3p	1	1	2	2
hsa-miR-590-3p	1	1	2	2
hsa-miR-6802-3p	1	1	2	2
hsa-miR-6823-3p	1	1	2	2
hsa-miR-6878-3p	3	0	2	2
hsa-miR-4505	2	0	2	2
hsa-miR-6742-5p	1	0	2	2
hsa-miR-11181-5p	0	0	2	2
hsa-miR-3911	0	0	2	2
hsa-miR-4438	0	0	2	2
hsa-miR-4711-5p	0	0	2	2
hsa-miR-494-5p	0	0	2	2
hsa-miR-6819-5p	0	0	2	2
hsa-miR-6885-3p	0	0	2	2
hsa-miR-200a-5p	0	1	1	2
hsa-miR-9899	0	0	1	2
hsa-miR-6774-5p	0	0	1	2
hsa-miR-3180-5p	0	0	1	2
hsa-miR-3148	6	4	0	2
hsa-miR-411-5p	0	4	0	2
hsa-miR-608	3	1	0	2
hsa-miR-329-5p	0	0	0	2
hsa-miR-10393-3p	52	22	7	1
hsa-miR-708-3p	9	5	7	1
hsa-miR-4535	32	27	5	1
hsa-miR-520a-5p	0	0	5	1
hsa-miR-6803-5p	3	2	4	1
hsa-miR-452-3p	0	0	4	1
hsa-miR-203a-3p	42	21	3	1
hsa-miR-4429	8	2	3	1
hsa-miR-4716-3p	2	2	3	1
hsa-miR-6895-5p	4	1	3	1
hsa-miR-6779-5p	2	1	3	1
hsa-miR-346	1	1	3	1
hsa-miR-6773-5p	2	0	3	1
hsa-miR-1207-5p	1	0	3	1
hsa-miR-29b-1-5p	0	0	3	1
hsa-miR-4706	0	0	3	1
hsa-miR-5000-5p	0	0	3	1
hsa-miR-6801-5p	0	0	3	1
hsa-miR-873-5p	153	78	2	1
hsa-miR-548z	112	55	2	1
hsa-miR-3934-5p	99	47	2	1
hsa-miR-6891-5p	67	39	2	1
hsa-miR-6741-5p	59	38	2	1
hsa-miR-7975	74	36	2	1
hsa-miR-424-5p	69	34	2	1
hsa-let-7f-2-3p	48	22	2	1
hsa-miR-29b-2-5p	47	20	2	1
hsa-miR-217-5p	22	12	2	1
hsa-miR-509-3p	11	7	2	1
hsa-miR-591	7	4	2	1
hsa-miR-517-5p	2	2	2	1
hsa-miR-1260a	5	1	2	1
hsa-miR-6847-5p	2	1	2	1
hsa-miR-16-1-3p	1	1	2	1
hsa-miR-4718	1	1	2	1
hsa-miR-513a-5p	1	1	2	1
hsa-miR-6780b-3p	1	1	2	1
hsa-miR-6882-5p	1	1	2	1
hsa-miR-3064-5p	0	1	2	1
hsa-miR-4769-3p	2	0	2	1
hsa-miR-6797-5p	2	0	2	1
hsa-miR-3907	1	0	2	1
hsa-miR-4494	1	0	2	1
hsa-miR-4632-3p	1	0	2	1
hsa-miR-1266-3p	0	0	2	1
hsa-miR-186-3p	0	0	2	1
hsa-miR-3127-3p	0	0	2	1
hsa-miR-3132	0	0	2	1
hsa-miR-3140-3p	0	0	2	1
hsa-miR-3152-5p	0	0	2	1
hsa-miR-3171	0	0	2	1
hsa-miR-3191-5p	0	0	2	1
hsa-miR-3689e	0	0	2	1
hsa-miR-450a-1-3p	0	0	2	1
hsa-miR-4633-5p	0	0	2	1
hsa-miR-4647	0	0	2	1
hsa-miR-4675	0	0	2	1
hsa-miR-4693-3p	0	0	2	1
hsa-miR-4700-5p	0	0	2	1
hsa-miR-5009-3p	0	0	2	1
hsa-miR-5682	0	0	2	1
hsa-miR-670-5p	0	0	2	1
hsa-miR-6736-5p	0	0	2	1
hsa-miR-6769b-3p	0	0	2	1
hsa-miR-6847-3p	0	0	2	1
hsa-miR-6867-3p	0	0	2	1
hsa-miR-6875-3p	0	0	2	1
hsa-miR-934	0	0	2	1
hsa-miR-6511b-3p	262	131	1	1
hsa-miR-4435	160	70	1	1
hsa-miR-500a-5p	122	68	1	1
hsa-miR-4645-3p	71	39	1	1
hsa-miR-3194-5p	65	37	1	1
hsa-miR-625-5p	58	32	1	1
hsa-miR-6804-5p	59	31	1	1
hsa-miR-4463	47	30	1	1
hsa-miR-1299	48	27	1	1
hsa-miR-1323	43	27	1	1
hsa-miR-5010-3p	47	23	1	1
hsa-miR-4697-3p	44	23	1	1
hsa-miR-583	45	22	1	1
hsa-miR-6786-3p	43	22	1	1
hsa-miR-3135a	45	21	1	1
hsa-miR-661	44	20	1	1
hsa-miR-1293	47	18	1	1
hsa-miR-6503-3p	44	18	1	1
hsa-miR-671-5p	28	17	1	1
hsa-miR-3678-5p	34	16	1	1
hsa-miR-7112-3p	31	16	1	1
hsa-miR-6509-5p	31	14	1	1
hsa-miR-10396b-5p	18	9	1	1
hsa-miR-550b-3p	12	6	1	1
hsa-miR-548aq-5p	11	6	1	1
hsa-miR-3059-5p	9	3	1	1
hsa-miR-4640-3p	5	3	1	1
hsa-miR-6827-3p	2	3	1	1
hsa-miR-514a-3p	3	2	1	1
hsa-miR-6746-3p	3	2	1	1
hsa-miR-6762-5p	3	2	1	1
hsa-miR-638	4	1	1	1
hsa-miR-216a-5p	3	1	1	1
hsa-miR-3621	3	1	1	1
hsa-miR-6785-5p	3	1	1	1
hsa-miR-374a-3p	2	1	1	1
hsa-miR-6747-5p	2	1	1	1
hsa-miR-6749-5p	2	1	1	1
hsa-miR-3175	1	1	1	1
hsa-miR-328-5p	1	1	1	1
hsa-miR-3609	1	1	1	1
hsa-miR-4323	1	1	1	1
hsa-miR-4716-5p	1	1	1	1
hsa-miR-4756-5p	1	1	1	1
hsa-miR-6501-3p	1	1	1	1
hsa-miR-6756-5p	1	1	1	1
hsa-miR-7107-3p	1	1	1	1
hsa-miR-187-3p	0	1	1	1
hsa-miR-4472	0	1	1	1
hsa-miR-6765-5p	0	1	1	1
hsa-miR-4428	2	0	1	1
hsa-miR-6846-3p	2	0	1	1
hsa-miR-10523-5p	1	0	1	1
hsa-miR-203a-5p	1	0	1	1
hsa-miR-3165	1	0	1	1
hsa-miR-3611	1	0	1	1
hsa-miR-6732-3p	1	0	1	1
hsa-miR-6855-5p	1	0	1	1
hsa-miR-6868-5p	1	0	1	1
hsa-miR-6875-5p	1	0	1	1
hsa-miR-325	0	0	1	1
hsa-miR-6502-5p	0	0	1	1
hsa-miR-10394-3p	0	0	1	1
hsa-miR-3665	0	0	1	1
hsa-let-7g-3p	0	0	1	1
hsa-miR-12132	0	0	1	1
hsa-miR-1248	0	0	1	1
hsa-miR-1272	0	0	1	1
hsa-miR-1471	0	0	1	1
hsa-miR-152-5p	0	0	1	1
hsa-miR-2392	0	0	1	1
hsa-miR-3137	0	0	1	1
hsa-miR-3180	0	0	1	1
hsa-miR-3689f	0	0	1	1
hsa-miR-3934-3p	0	0	1	1
hsa-miR-4436a	0	0	1	1
hsa-miR-4452	0	0	1	1
hsa-miR-4462	0	0	1	1
hsa-miR-4521	0	0	1	1
hsa-miR-4523	0	0	1	1
hsa-miR-4640-5p	0	0	1	1
hsa-miR-4693-5p	0	0	1	1
hsa-miR-4714-3p	0	0	1	1
hsa-miR-4726-3p	0	0	1	1
hsa-miR-4727-5p	0	0	1	1
hsa-miR-4738-5p	0	0	1	1
hsa-miR-4775	0	0	1	1
hsa-miR-4784	0	0	1	1
hsa-miR-489-3p	0	0	1	1
hsa-miR-5006-3p	0	0	1	1
hsa-miR-508-3p	0	0	1	1
hsa-miR-508-5p	0	0	1	1
hsa-miR-5088-5p	0	0	1	1
hsa-miR-5089-3p	0	0	1	1
hsa-miR-520h	0	0	1	1
hsa-miR-548ag	0	0	1	1
hsa-miR-548ar-5p	0	0	1	1
hsa-miR-548d-5p	0	0	1	1
hsa-miR-5572	0	0	1	1
hsa-miR-567	0	0	1	1
hsa-miR-603	0	0	1	1
hsa-miR-6127	0	0	1	1
hsa-miR-626	0	0	1	1
hsa-miR-630	0	0	1	1
hsa-miR-631	0	0	1	1
hsa-miR-6514-3p	0	0	1	1
hsa-miR-6529-3p	0	0	1	1
hsa-miR-6720-3p	0	0	1	1
hsa-miR-6755-5p	0	0	1	1
hsa-miR-6769b-5p	0	0	1	1
hsa-miR-6770-5p	0	0	1	1
hsa-miR-6778-3p	0	0	1	1
hsa-miR-6780a-3p	0	0	1	1
hsa-miR-6806-3p	0	0	1	1
hsa-miR-6808-5p	0	0	1	1
hsa-miR-6839-3p	0	0	1	1
hsa-miR-6848-3p	0	0	1	1
hsa-miR-7151-3p	0	0	1	1
hsa-miR-7151-5p	0	0	1	1
hsa-miR-7702	0	0	1	1
hsa-miR-7703	0	0	1	1
hsa-miR-939-3p	0	0	1	1
hsa-miR-9851-5p	0	0	1	1
hsa-miR-9902	0	0	1	1
hsa-miR-1229-5p	51	22	0	1
hsa-miR-452-5p	37	20	0	1
hsa-miR-422a	42	18	0	1
hsa-miR-5588-5p	0	13	0	1
hsa-miR-105-5p	0	3	0	1
hsa-miR-490-5p	0	1	0	1
hsa-miR-6805-3p	0	1	0	1
hsa-miR-7974	0	1	0	1
hsa-miR-6510-3p	1	0	0	1
hsa-miR-129-2-3p	0	0	0	1
hsa-miR-203b-3p	0	0	0	1
hsa-miR-1288-3p	0	0	0	1
hsa-miR-135b-3p	0	0	0	1
hsa-miR-1909-3p	0	0	0	1
hsa-miR-323a-5p	0	0	0	1
hsa-miR-4513	0	0	0	1
hsa-miR-4634	0	0	0	1
hsa-miR-4651	0	0	0	1
hsa-miR-4681	0	0	0	1
hsa-miR-519d-3p	0	0	0	1
hsa-miR-548as-3p	0	0	0	1
hsa-miR-6726-3p	0	0	0	1
hsa-miR-6744-5p	0	0	0	1
hsa-miR-6752-5p	0	0	0	1
hsa-miR-6784-5p	0	0	0	1
hsa-miR-6821-5p	0	0	0	1
hsa-miR-133b	3	0	3	0
hsa-miR-3976	1	0	3	0
hsa-miR-6877-5p	148	81	2	0
hsa-miR-302d-3p	106	54	2	0
hsa-miR-1306-5p	113	52	2	0
hsa-miR-302c-3p	76	31	2	0
hsa-miR-154-5p	48	31	2	0
hsa-miR-3925-3p	63	29	2	0
hsa-miR-642b-3p	6	3	2	0
hsa-miR-1296-5p	3	2	2	0
hsa-miR-153-3p	3	1	2	0
hsa-miR-6872-5p	2	1	2	0
hsa-miR-6751-5p	1	1	2	0
hsa-miR-3619-5p	1	1	2	0
hsa-miR-4487	1	1	2	0
hsa-miR-182-3p	2	0	2	0
hsa-miR-3123	1	0	2	0
hsa-miR-4522	1	0	2	0
hsa-miR-297	0	0	2	0
hsa-miR-3129-5p	0	0	2	0
hsa-miR-4310	0	0	2	0
hsa-miR-509-3-5p	0	0	2	0
hsa-miR-5587-3p	0	0	2	0
hsa-miR-602	0	0	2	0
hsa-miR-6837-3p	0	0	2	0
hsa-miR-7110-3p	0	0	2	0
hsa-miR-9718	0	0	2	0
hsa-miR-6733-5p	0	0	2	0
hsa-miR-1292-5p	189	113	1	0
hsa-miR-7854-3p	170	97	1	0
hsa-miR-4755-5p	148	72	1	0
hsa-miR-337-3p	152	64	1	0
hsa-miR-3200-5p	123	58	1	0
hsa-miR-4728-3p	82	44	1	0
hsa-miR-1180-5p	62	36	1	0
hsa-miR-4467	78	35	1	0
hsa-miR-4676-5p	65	34	1	0
hsa-miR-6740-3p	56	33	1	0
hsa-miR-4290	76	29	1	0
hsa-miR-4449	67	29	1	0
hsa-miR-545-3p	58	28	1	0
hsa-miR-1229-3p	58	26	1	0
hsa-miR-3130-5p	29	23	1	0
hsa-miR-4687-5p	47	22	1	0
hsa-miR-3176	43	20	1	0
hsa-miR-5006-5p	41	20	1	0
hsa-miR-6782-5p	28	17	1	0
hsa-miR-6791-3p	13	5	1	0
hsa-miR-4787-3p	6	5	1	0
hsa-miR-10526-3p	6	4	1	0
hsa-miR-27b-5p	6	4	1	0
hsa-miR-6797-3p	6	3	1	0
hsa-miR-6891-3p	4	2	1	0
hsa-miR-181d-3p	2	2	1	0
hsa-miR-6760-5p	2	2	1	0
hsa-miR-764	2	2	1	0
hsa-miR-1202	4	1	1	0
hsa-miR-577	4	1	1	0
hsa-miR-6826-5p	2	1	1	0
hsa-miR-18b-5p	1	1	1	0
hsa-miR-4476	1	1	1	0
hsa-miR-4769-5p	1	1	1	0
hsa-miR-5584-3p	1	1	1	0
hsa-miR-6515-5p	1	1	1	0
hsa-miR-6764-5p	1	1	1	0
hsa-miR-6772-5p	1	1	1	0
hsa-miR-708-5p	1	1	1	0
hsa-miR-373-3p	2	0	1	0
hsa-miR-5585-5p	2	0	1	0
hsa-miR-6877-3p	2	0	1	0
hsa-miR-1225-5p	1	0	1	0
hsa-miR-4722-3p	1	0	1	0
hsa-miR-5000-3p	1	0	1	0
hsa-miR-548a-5p	1	0	1	0
hsa-miR-660-3p	1	0	1	0
hsa-miR-6784-3p	1	0	1	0
hsa-miR-6817-5p	1	0	1	0
hsa-miR-10395-5p	0	0	1	0
hsa-miR-10401-5p	0	0	1	0
hsa-miR-1208	0	0	1	0
hsa-miR-12126	0	0	1	0
hsa-miR-1255a	0	0	1	0
hsa-miR-1266-5p	0	0	1	0
hsa-miR-1302	0	0	1	0
hsa-miR-1-5p	0	0	1	0
hsa-miR-1908-3p	0	0	1	0
hsa-miR-2113	0	0	1	0
hsa-miR-299-5p	0	0	1	0
hsa-miR-301a-3p	0	0	1	0
hsa-miR-3133	0	0	1	0
hsa-miR-3192-3p	0	0	1	0
hsa-miR-3660	0	0	1	0
hsa-miR-3714	0	0	1	0
hsa-miR-374b-3p	0	0	1	0
hsa-miR-384	0	0	1	0
hsa-miR-3918	0	0	1	0
hsa-miR-3925-5p	0	0	1	0
hsa-miR-4275	0	0	1	0
hsa-miR-4292	0	0	1	0
hsa-miR-4493	0	0	1	0
hsa-miR-449b-3p	0	0	1	0
hsa-miR-4534	0	0	1	0
hsa-miR-4656	0	0	1	0
hsa-miR-4658	0	0	1	0
hsa-miR-4668-3p	0	0	1	0
hsa-miR-4670-5p	0	0	1	0
hsa-miR-4720-5p	0	0	1	0
hsa-miR-4771	0	0	1	0
hsa-miR-4793-5p	0	0	1	0
hsa-miR-4801	0	0	1	0
hsa-miR-5002-3p	0	0	1	0
hsa-miR-5088-3p	0	0	1	0
hsa-miR-511-3p	0	0	1	0
hsa-miR-511-5p	0	0	1	0
hsa-miR-512-3p	0	0	1	0
hsa-miR-518d-5p	0	0	1	0
hsa-miR-5193	0	0	1	0
hsa-miR-522-3p	0	0	1	0
hsa-miR-548ap-5p	0	0	1	0
hsa-miR-548aq-3p	0	0	1	0
hsa-miR-548q	0	0	1	0
hsa-miR-5693	0	0	1	0
hsa-miR-5700	0	0	1	0
hsa-miR-6126	0	0	1	0
hsa-miR-615-5p	0	0	1	0
hsa-miR-619-3p	0	0	1	0
hsa-miR-627-3p	0	0	1	0
hsa-miR-6499-5p	0	0	1	0
hsa-miR-656-5p	0	0	1	0
hsa-miR-663b	0	0	1	0
hsa-miR-6743-5p	0	0	1	0
hsa-miR-6755-3p	0	0	1	0
hsa-miR-6762-3p	0	0	1	0
hsa-miR-6771-5p	0	0	1	0
hsa-miR-6777-5p	0	0	1	0
hsa-miR-6782-3p	0	0	1	0
hsa-miR-6789-3p	0	0	1	0
hsa-miR-6822-5p	0	0	1	0
hsa-miR-6824-5p	0	0	1	0
hsa-miR-6845-3p	0	0	1	0
hsa-miR-6859-5p	0	0	1	0
hsa-miR-6893-3p	0	0	1	0
hsa-miR-711	0	0	1	0
hsa-miR-7160-3p	0	0	1	0
hsa-miR-770-5p	0	0	1	0
hsa-miR-8072	0	0	1	0
hsa-miR-8069	0	0	1	0
hsa-miR-6803-3p	337	180	0	0
hsa-miR-3680-3p	230	113	0	0
hsa-miR-6815-5p	227	101	0	0
hsa-miR-18b-3p	160	79	0	0
hsa-miR-6820-3p	150	79	0	0
hsa-miR-939-5p	143	69	0	0
hsa-miR-4797-3p	125	68	0	0
hsa-miR-641	129	65	0	0
hsa-miR-627-5p	122	64	0	0
hsa-miR-6894-3p	104	56	0	0
hsa-miR-885-3p	107	51	0	0
hsa-miR-1289	93	51	0	0
hsa-miR-369-3p	85	48	0	0
hsa-miR-550b-2-5p	78	48	0	0
hsa-miR-556-5p	89	46	0	0
hsa-miR-1247-5p	84	45	0	0
hsa-miR-320a-5p	90	44	0	0
hsa-miR-6729-3p	68	44	0	0
hsa-miR-6805-5p	75	42	0	0
hsa-miR-185-3p	90	41	0	0
hsa-miR-3617-3p	74	40	0	0
hsa-miR-6763-5p	76	39	0	0
hsa-miR-2278	72	38	0	0
hsa-miR-4753-5p	68	36	0	0
hsa-miR-1255b-5p	65	35	0	0
hsa-miR-3179	62	35	0	0
hsa-miR-4789-3p	74	33	0	0
hsa-miR-6750-5p	65	33	0	0
hsa-miR-6778-5p	59	33	0	0
hsa-miR-4690-3p	66	31	0	0
hsa-miR-664b-3p	54	30	0	0
hsa-miR-6895-3p	49	30	0	0
hsa-miR-5188	56	29	0	0
hsa-miR-636	45	29	0	0
hsa-miR-4638-3p	54	28	0	0
hsa-miR-518c-5p	54	28	0	0
hsa-miR-5189-3p	47	28	0	0
hsa-miR-4665-5p	40	28	0	0
hsa-miR-6779-3p	51	27	0	0
hsa-miR-4743-5p	56	26	0	0
hsa-miR-1247-3p	47	26	0	0
hsa-miR-193a-3p	56	25	0	0
hsa-miR-6774-3p	55	25	0	0
hsa-miR-6748-3p	59	24	0	0
hsa-miR-576-3p	51	24	0	0
hsa-miR-7856-5p	0	24	0	0
hsa-miR-5187-3p	50	23	0	0
hsa-miR-4758-3p	49	23	0	0
hsa-miR-4745-3p	48	23	0	0
hsa-miR-1275	5	23	0	0
hsa-miR-365b-5p	62	22	0	0
hsa-miR-4436b-3p	55	22	0	0
hsa-miR-4646-5p	51	22	0	0
hsa-miR-6738-5p	45	22	0	0
hsa-miR-6840-5p	43	22	0	0
hsa-miR-376c-3p	35	22	0	0
hsa-miR-548ac	39	21	0	0
hsa-miR-3180-3p	44	20	0	0
hsa-miR-4269	59	19	0	0
hsa-miR-3166	44	19	0	0
hsa-miR-298	41	19	0	0
hsa-miR-4728-5p	37	19	0	0
hsa-miR-6892-3p	2	19	0	0
hsa-miR-487b-5p	49	18	0	0
hsa-miR-4436b-5p	47	18	0	0
hsa-miR-8089	31	18	0	0
hsa-miR-4800-3p	0	18	0	0
hsa-miR-5582-3p	35	17	0	0
hsa-miR-4742-5p	34	17	0	0
hsa-miR-6873-5p	34	17	0	0
hsa-miR-6813-3p	33	17	0	0
hsa-miR-4747-3p	30	17	0	0
hsa-miR-4745-5p	1	17	0	0
hsa-miR-3688-3p	0	17	0	0
hsa-miR-4313	23	16	0	0
hsa-miR-3116	36	15	0	0
hsa-miR-3173-3p	35	15	0	0
hsa-miR-548j-5p	38	14	0	0
hsa-miR-6514-5p	36	13	0	0
hsa-miR-4500	26	13	0	0
hsa-miR-6752-3p	21	13	0	0
hsa-miR-548t-5p	35	12	0	0
hsa-miR-675-5p	22	12	0	0
hsa-miR-1292-3p	36	11	0	0
hsa-miR-548ai	24	11	0	0
hsa-miR-7111-5p	16	10	0	0
hsa-miR-6721-5p	18	8	0	0
hsa-miR-4717-3p	16	8	0	0
hsa-miR-6766-3p	17	6	0	0
hsa-miR-1227-3p	14	5	0	0
hsa-miR-4785	13	5	0	0
hsa-miR-518b	12	5	0	0
hsa-miR-1183	8	5	0	0
hsa-miR-4639-5p	6	5	0	0
hsa-miR-3912-3p	9	4	0	0
hsa-miR-4511	8	4	0	0
hsa-miR-548bc	8	3	0	0
hsa-miR-1249-3p	5	3	0	0
hsa-miR-4755-3p	3	3	0	0
hsa-miR-632	3	3	0	0
hsa-miR-3914	7	2	0	0
hsa-miR-1233-5p	4	2	0	0
hsa-miR-4743-3p	3	2	0	0
hsa-miR-5004-5p	3	2	0	0
hsa-miR-548bb-3p	3	2	0	0
hsa-miR-1587	2	2	0	0
hsa-miR-4701-3p	2	2	0	0
hsa-miR-2681-5p	2	2	0	0
hsa-miR-3945	2	2	0	0
hsa-miR-449a	2	2	0	0
hsa-miR-4520-2-3p	2	2	0	0
hsa-miR-5002-5p	2	2	0	0
hsa-miR-6735-3p	2	2	0	0
hsa-miR-920	2	2	0	0
hsa-miR-3926	1	2	0	0
hsa-miR-548au-3p	1	2	0	0
hsa-miR-6728-3p	1	2	0	0
hsa-miR-6867-5p	1	2	0	0
hsa-miR-3151-3p	5	1	0	0
hsa-miR-1203	4	1	0	0
hsa-miR-1287-5p	3	1	0	0
hsa-miR-4725-5p	3	1	0	0
hsa-miR-6773-3p	3	1	0	0
hsa-miR-6817-3p	3	1	0	0
hsa-miR-149-3p	2	1	0	0
hsa-miR-1911-5p	2	1	0	0
hsa-miR-2276-5p	2	1	0	0
hsa-miR-3194-3p	2	1	0	0
hsa-miR-4486	2	1	0	0
hsa-miR-4667-5p	2	1	0	0
hsa-miR-4731-5p	2	1	0	0
hsa-miR-487a-3p	2	1	0	0
hsa-miR-6165	2	1	0	0
hsa-miR-6756-3p	2	1	0	0
hsa-miR-6790-3p	2	1	0	0
hsa-miR-6808-3p	2	1	0	0
hsa-miR-6833-3p	2	1	0	0
hsa-miR-6878-5p	2	1	0	0
hsa-miR-8058	2	1	0	0
hsa-miR-8073	2	1	0	0
hsa-miR-8485	2	1	0	0
hsa-miR-6865-3p	2	1	0	0
hsa-miR-1298-3p	1	1	0	0
hsa-miR-12129	1	1	0	0
hsa-miR-1267	1	1	0	0
hsa-miR-1278	1	1	0	0
hsa-miR-205-3p	1	1	0	0
hsa-miR-216a-3p	1	1	0	0
hsa-miR-3131	1	1	0	0
hsa-miR-3198	1	1	0	0
hsa-miR-3682-3p	1	1	0	0
hsa-miR-379-3p	1	1	0	0
hsa-miR-4299	1	1	0	0
hsa-miR-4325	1	1	0	0
hsa-miR-4434	1	1	0	0
hsa-miR-4474-5p	1	1	0	0
hsa-miR-4504	1	1	0	0
hsa-miR-4668-5p	1	1	0	0
hsa-miR-4682	1	1	0	0
hsa-miR-4687-3p	1	1	0	0
hsa-miR-4707-5p	1	1	0	0
hsa-miR-4757-3p	1	1	0	0
hsa-miR-4766-5p	1	1	0	0
hsa-miR-4778-3p	1	1	0	0
hsa-miR-4783-5p	1	1	0	0
hsa-miR-5089-5p	1	1	0	0
hsa-miR-5191	1	1	0	0
hsa-miR-524-5p	1	1	0	0
hsa-miR-526b-5p	1	1	0	0
hsa-miR-545-5p	1	1	0	0
hsa-miR-548al	1	1	0	0
hsa-miR-548ao-5p	1	1	0	0
hsa-miR-548d-3p	1	1	0	0
hsa-miR-548s	1	1	0	0
hsa-miR-549a-3p	1	1	0	0
hsa-miR-5581-5p	1	1	0	0
hsa-miR-564	1	1	0	0
hsa-miR-5680	1	1	0	0
hsa-miR-5691	1	1	0	0
hsa-miR-588	1	1	0	0
hsa-miR-595	1	1	0	0
hsa-miR-596	1	1	0	0
hsa-miR-6090	1	1	0	0
hsa-miR-6502-3p	1	1	0	0
hsa-miR-6504-5p	1	1	0	0
hsa-miR-6726-5p	1	1	0	0
hsa-miR-6790-5p	1	1	0	0
hsa-miR-6794-3p	1	1	0	0
hsa-miR-6795-3p	1	1	0	0
hsa-miR-6812-3p	1	1	0	0
hsa-miR-6822-3p	1	1	0	0
hsa-miR-6832-3p	1	1	0	0
hsa-miR-6854-3p	1	1	0	0
hsa-miR-7106-5p	1	1	0	0
hsa-miR-7161-3p	1	1	0	0
hsa-miR-8076	1	1	0	0
hsa-miR-92a-2-5p	1	1	0	0
hsa-miR-138-2-3p	0	1	0	0
hsa-miR-212-3p	0	1	0	0
hsa-miR-4767	0	1	0	0
hsa-miR-6733-3p	0	1	0	0
hsa-miR-7114-5p	0	1	0	0
hsa-miR-762	0	1	0	0
hsa-miR-767-5p	0	1	0	0
hsa-miR-3202	3	0	0	0
hsa-miR-4695-3p	3	0	0	0
hsa-miR-3126-3p	2	0	0	0
hsa-miR-32-3p	2	0	0	0
hsa-miR-380-5p	2	0	0	0
hsa-miR-4664-5p	2	0	0	0
hsa-miR-5706	2	0	0	0
hsa-miR-6767-3p	2	0	0	0
hsa-miR-12114	1	0	0	0
hsa-miR-12115	1	0	0	0
hsa-miR-12133	1	0	0	0
hsa-miR-1321	1	0	0	0
hsa-miR-1913	1	0	0	0
hsa-miR-200c-5p	1	0	0	0
hsa-miR-2117	1	0	0	0
hsa-miR-301b-5p	1	0	0	0
hsa-miR-3136-5p	1	0	0	0
hsa-miR-3142	1	0	0	0
hsa-miR-3145-5p	1	0	0	0
hsa-miR-3155b	1	0	0	0
hsa-miR-323b-5p	1	0	0	0
hsa-miR-345-3p	1	0	0	0
hsa-miR-372-5p	1	0	0	0
hsa-miR-3972	1	0	0	0
hsa-miR-4257	1	0	0	0
hsa-miR-4259	1	0	0	0
hsa-miR-4482-5p	1	0	0	0
hsa-miR-4496	1	0	0	0
hsa-miR-449c-5p	1	0	0	0
hsa-miR-4502	1	0	0	0
hsa-miR-4524a-5p	1	0	0	0
hsa-miR-4662b	1	0	0	0
hsa-miR-4715-5p	1	0	0	0
hsa-miR-4748	1	0	0	0
hsa-miR-4760-3p	1	0	0	0
hsa-miR-4768-5p	1	0	0	0
hsa-miR-4773	1	0	0	0
hsa-miR-4793-3p	1	0	0	0
hsa-miR-499a-3p	1	0	0	0
hsa-miR-515-5p	1	0	0	0
hsa-miR-520a-3p	1	0	0	0
hsa-miR-525-5p	1	0	0	0
hsa-miR-548ah-5p	1	0	0	0
hsa-miR-548b-3p	1	0	0	0
hsa-miR-555	1	0	0	0
hsa-miR-5591-3p	1	0	0	0
hsa-miR-5698	1	0	0	0
hsa-miR-599	1	0	0	0
hsa-miR-622	1	0	0	0
hsa-miR-637	1	0	0	0
hsa-miR-6506-3p	1	0	0	0
hsa-miR-657	1	0	0	0
hsa-miR-658	1	0	0	0
hsa-miR-6727-5p	1	0	0	0
hsa-miR-6754-5p	1	0	0	0
hsa-miR-6765-3p	1	0	0	0
hsa-miR-6766-5p	1	0	0	0
hsa-miR-6816-5p	1	0	0	0
hsa-miR-6818-5p	1	0	0	0
hsa-miR-6834-5p	1	0	0	0
hsa-miR-6848-5p	1	0	0	0
hsa-miR-6862-3p	1	0	0	0
hsa-miR-6866-5p	1	0	0	0
hsa-miR-6871-3p	1	0	0	0
hsa-miR-8087	1	0	0	0
hsa-miR-876-5p	1	0	0	0
hsa-miR-888-3p	1	0	0	0
hsa-miR-888-5p	1	0	0	0

## Sheet: Sheet2
		top 10	23028963	26876375	16864432	23671678
		Total	26373155	28677271	20788729	26185812
			0.873197	0.937201	0.81123	0.903989
