# Supplementary material for: Acute Cerebral Ischemia Increases a Set of Brain-Specific miRNAs in Serum Small Extracellular Vesicles
Source: Front Mol Neurosci. 2022 Apr 27;15:874903. doi: 10.3389/fnmol.2022.874903 (PMC9094043; doi:10.3389/fnmol.2022.874903)
Supplement: Supplementary Table 6 — List of the normalized read counts of miRNAs detected in the serum sEVs from IS patients and healthy controls. [file Table_6.xlsx]

## Sheet: origin
			Healthy Group		Stroke Group
miRNA species	log2FC	pvalue	1	2	1	2
hsa-miR-486-5p	-0.824525	0.392027	1.2808e+07	3.34836e+07	5.21867e+06	2.09205e+07
hsa-miR-451a	0.138733	0.324927	3.44019e+06	3.08008e+06	3.87924e+06	3.29917e+06
hsa-miR-3184-3p	-0.310999	9.94058e-09	638359	619274	507202	506560
hsa-miR-92a-3p	-0.856701	2.04182e-14	940856	968075	491226	562916
hsa-miR-146a-5p	0.302881	0.0320813	315911	283305	399760	339435
hsa-miR-191-5p	-0.148119	0.144061	339552	311461	305686	281807
hsa-miR-142-5p	0.462205	0.000188401	213331	192291	296676	262130
hsa-miR-26a-5p	-0.0593864	0.658843	261640	236165	256906	220823
hsa-miR-22-3p	-0.0019586	0.986346	193504	186368	176589	202775
hsa-miR-99a-5p	0.194108	0.172003	112093	100631	131706	111654
hsa-miR-10b-5p	0.745584	0.550462	72852.1	382183	119889	643040
hsa-miR-16-5p	0.535687	1.21088e-10	79013.2	72679.9	110140	109771
hsa-miR-10a-5p	0.580043	5.06513e-07	64667	72681.4	98308.7	107007
hsa-miR-486-3p	-0.866503	0.401939	246881	711006	93351.8	432022
hsa-miR-30d-5p	0.10286	0.282715	87493.1	79944.9	92481.3	87334.5
hsa-miR-23a-3p	0.535552	0.000148428	61409	55041	91171.1	77624.3
hsa-miR-125b-5p	-0.532989	0.00019845	123641	110678	87660.3	74281.2
hsa-let-7b-5p	-0.309063	0.0221503	96039	85993.3	78804.3	68125.4
hsa-miR-144-3p	-0.103133	0.475615	77760.1	69611.5	74355.7	62847.9
hsa-miR-122b-3p	-0.455932	0.00170879	94187.4	84414.1	70658.3	59547.8
hsa-miR-3074-5p	0.832422	5.67869e-09	36617.4	32849	66915.6	56783.7
hsa-miR-100-5p	0.255183	0.0595766	49736.4	44706.1	60518.9	52197.8
hsa-miR-484	-0.887551	4.23903e-10	100726	90443.1	55900.9	47429.8
hsa-let-7a-5p	-0.0525051	0.409443	57284.6	55426.1	53481.5	55210.2
hsa-miR-125a-5p	-0.414433	0.00256042	66756.4	60268.4	51359.8	43947.5
hsa-miR-96-5p	-0.402282	0.00641309	65252.1	58530.4	50937.9	42722.1
hsa-miR-151a-5p	-0.165385	0.231956	51059	46104	46724.6	39914
hsa-miR-1246	0.792247	2.65779e-27	26826.6	25260.4	44729.1	45488.5
hsa-miR-6073	-0.453822	9.22643e-05	59270.2	54112.1	43704.3	39076.2
hsa-miR-99b-5p	-0.0539399	0.671721	43962.1	39949.2	43141.1	37690.6
hsa-miR-25-3p	0.847686	0.388644	34406.6	72967.5	40646.2	152584
hsa-miR-363-3p	0.119576	0.314953	35502.3	32562.9	39211.1	34736.3
hsa-miR-30e-5p	-0.00846371	0.937797	38949.5	35418.5	38573.2	35361.7
hsa-miR-16-2-3p	-0.648219	7.43082e-06	58113.3	51987.6	38043.6	32206.6
hsa-miR-27b-3p	0.486386	1.07165e-05	28879.2	28961.1	37843.3	43192.1
hsa-miR-143-3p	2.4157	1.05169e-05	13541.8	15502.3	37232.8	117740
hsa-miR-320a-3p	-1.28033	1.30202e-38	80160.9	72934.6	32432.3	30597.2
hsa-miR-361-5p	0.61994	1.39476e-05	17926.5	16118.1	28258.8	24063
hsa-let-7f-5p	0.634154	0.00566363	20670.6	23354.6	28170.3	40158.8
hsa-miR-27a-3p	0.533045	1.03169e-05	18256.4	16608	26689.3	23761.3
hsa-miR-30c-5p	0.344181	0.0182581	19640.1	17757.2	25766	21707.4
hsa-miR-7977	0.846273	2.93978e-09	12312.1	11132	22773.7	19377.4
hsa-miR-425-5p	-0.283071	0.0191755	26892.7	24442.4	22319.6	19869.4
hsa-miR-222-3p	0.0459968	0.743353	20612	18609.7	21838.8	18653.3
hsa-miR-186-5p	0.110371	0.274971	20526.6	18590.2	21665.9	20565.6
hsa-miR-148a-3p	0.582823	0.0347391	17007.4	18011.9	20130.7	32322.7
hsa-miR-182-5p	0.451131	0.354875	19805	30483.3	20020.2	48729.4
hsa-miR-342-3p	-0.27316	0.0583316	23484.9	20957.5	19846.7	16928.9
hsa-miR-151a-3p	0.0347334	0.894416	23282.3	25073.1	19419.3	30116.8
hsa-miR-126-5p	0.608662	1.37916e-11	13118.2	12621.2	18843.8	20414.8
hsa-miR-150-5p	-0.416936	0.000891045	22266.9	20364.1	17004	14926.1
hsa-miR-4508	-0.0919055	0.524269	17394.1	15647.7	16757	14245
hsa-miR-185-5p	-0.971358	6.58007e-12	32039.2	28820.2	16748.8	14289
hsa-miR-501-3p	-0.348914	0.0108055	20196.8	18112.3	16112.2	13966.5
hsa-miR-146b-5p	0.0188582	0.848064	13720.1	12685.6	13828.6	12926.8
hsa-let-7d-3p	0.146909	0.179164	12119.6	11265.3	13588.5	12303.6
hsa-miR-192-5p	-0.491828	0.12027	23407	24286.6	12268	21650.6
hsa-miR-30a-5p	0.73391	0.0028012	8381.9	9268.15	11860.5	17495.2
hsa-miR-140-3p	0.224102	0.0240693	10037.7	9362.53	11757	10905.4
hsa-miR-23b-3p	-0.65839	1.12717e-05	17273.6	15385.5	11208.2	9482.71
hsa-miR-223-3p	2.1498	1.91847e-92	2664.5	2445.14	10988.7	11711.8
hsa-miR-423-3p	-0.288922	0.00406821	13037.9	11891.6	10470.1	9937.58
hsa-miR-3135b	-1.22952	6.34438e-17	23726	21405.4	10442.6	8801.56
hsa-miR-197-3p	0.136954	0.296136	9456.74	8397.66	10358.2	9276.16
hsa-miR-335-5p	0.72603	8.23442e-06	6089.08	5347.24	10304.1	8614.74
hsa-miR-21-5p	0.588907	0.0129297	7198.24	8156.45	9500.78	13595.1
hsa-miR-29a-3p	0.659953	3.84104e-06	5882.32	5293.3	9476.77	8183.07
hsa-let-7i-5p	0.61951	0.0176384	7024.96	8083.03	9267.54	13944.4
hsa-miR-4448	1.25261	9.67102e-42	3867.41	3628.75	9155.73	8714.53
hsa-miR-126-3p	0.384732	0.00307554	6666.68	6127.82	8900.55	7804.79
hsa-miR-145-3p	0.986494	4.64079e-10	4234.9	3802.55	8668	7259.4
hsa-miR-374c-3p	0.79217	8.58122e-08	4568.9	4190.59	8211.83	6957.7
hsa-miR-183-5p	0.0313199	0.805666	7660.32	6866.46	7810.53	7036.61
hsa-miR-221-3p	0.692508	5.19301e-16	4991.64	4665.54	7809.84	7807.11
hsa-miR-122-5p	-3.45944	7.76088e-128	83091.6	74618.6	7764.57	6568.97
hsa-miR-103b	0.557413	0.626025	9018.1	25294.9	7223.33	43272.1
hsa-miR-30b-5p	0.116805	0.455054	6066.48	5449.12	6784.31	5702.16
hsa-miR-338-5p	1.28824	1.32051e-15	2724.77	2404.68	6778.13	5754.38
hsa-miR-652-3p	0.0961399	0.374514	6316.77	5778.73	6684.16	6247.54
hsa-miR-320b	-0.0878276	0.764675	6832.43	9732.6	6431.72	9154.32
hsa-miR-374a-5p	1.06411	8.23185e-11	2993.48	2662.38	6431.72	5396.98
hsa-let-7d-5p	-0.208285	0.0855185	7239.26	6676.18	6354.89	5689.39
hsa-miR-502-3p	-0.461744	0.00423419	8328.33	7428.3	6245.82	5193.91
hsa-miR-15b-5p	0.420696	0.00160837	4524.54	4198.08	6234.84	5441.07
hsa-miR-124-3p	3.61503	2.55036e-118	430.27	422.505	5631.87	4819.1
hsa-miR-92b-3p	-0.0976635	0.864027	6983.1	14064	5498.79	14170.7
hsa-miR-101-3p	0.571017	0.090149	4374.69	5194.42	5150.31	9066.13
hsa-miR-199b-3p	0.371502	0.000553292	3797.93	3573.31	4959.61	4577.74
hsa-let-7c-5p	-0.368456	0.00097803	5895.71	5285.81	4399.17	4265.6
hsa-miR-26b-5p	0.572745	0.000244019	2842.8	2567.99	4343.6	3705.13
hsa-miR-3168	-0.844163	0.0136376	11033.8	10928.2	4295.59	7940.55
hsa-miR-584-5p	-0.642531	9.80359e-14	6986.45	6796.04	4284.61	4549.89
hsa-miR-320c	0.182078	0.241047	3605.4	3249.69	4197.49	3579.8
hsa-let-7b-3p	0.13349	0.421145	3621.3	3296.14	4150.16	3437.08
hsa-let-7g-5p	0.462854	5.77392e-08	3002.68	2896.11	4121.35	4011.47
hsa-miR-4454	0.953792	1.77252e-08	2009.04	1815.87	4040.4	3369.77
hsa-miR-3184-5p	0.214294	0.279345	3688.27	3567.32	3634.99	4786.61
hsa-miR-500a-3p	0.0134904	0.925428	3654.79	3194.26	3628.13	3287.39
hsa-miR-199a-5p	-0.36313	0.0125788	4463.43	4022.79	3524.55	3072.71
hsa-miR-3615	-0.220394	0.314891	4511.98	5091.04	3503.97	4740.2
hsa-miR-181a-5p	1.49799	0.316333	4062.46	14669.3	3495.05	49411.8
hsa-miR-28-3p	0.248987	0.558224	3854.02	5159.96	3471.73	7240.84
hsa-miR-15b-3p	-0.227492	0.147097	4070.83	3529.87	3455.95	3036.74
hsa-miR-4433b-5p	-1.3378	1.04175e-18	8021.11	7113.67	3217.23	2768.69
hsa-miR-365b-3p	0.428932	0.0179262	2240.92	1983.68	3116.39	2571.43
hsa-miR-128-3p	0.506745	1.15789e-06	2193.21	2296.81	3091.01	3287.39
hsa-miR-24-3p	1.10106	5.70385e-13	1405.49	1276.5	3067.69	2688.62
hsa-miR-320d	-0.0956542	0.534363	3042.03	2732.8	2895.51	2508.76
hsa-miR-93-5p	1.1491	7.22263e-05	1380.38	1627.09	2648.56	4020.75
hsa-miR-10400-5p	0.172526	0.158957	2178.98	2265.35	2629.35	2374.16
hsa-miR-106b-3p	0.334121	0.257942	2601.71	2750.78	2596.42	4153.04
hsa-miR-26b-3p	0.635913	1.86308e-05	1625.65	1448.8	2512.05	2268.56
hsa-miR-378a-3p	-0.107359	0.768536	3545.96	3872.96	2393.37	4495.35
hsa-miR-3130-3p	0.308924	0.0501769	1808.14	1639.08	2284.3	1986.59
hsa-miR-1301-3p	-0.695716	1.90511e-05	3534.24	3245.2	2276.07	1907.68
hsa-miR-345-5p	0.351198	0.00658862	1794.75	1601.62	2191.01	2146.72
hsa-miR-2110	-1.09493	6.06283e-13	4469.29	4010.8	2125.84	1842.7
hsa-miR-629-5p	0.118052	0.477528	1930.36	1693.02	2097.72	1835.74
hsa-miR-193a-5p	1.13831	2.6633e-09	909.93	807.554	2062.05	1720.86
hsa-let-7a-3p	1.36353	5.31724e-19	782.69	720.656	2040.78	1831.1
hsa-miR-127-3p	-0.928984	1.07368e-16	4023.95	3801.05	1974.93	2139.76
hsa-miR-654-3p	0.657773	0.000180323	1153.53	1054.76	1886.44	1597.86
hsa-miR-139-5p	0.823687	1.34871e-10	1067.31	988.842	1866.54	1776.56
hsa-miR-10b-3p	0.55651	0.00164597	1188.68	1086.23	1813.04	1532.88
hsa-miR-4516	-0.999639	3.14229e-09	3340.87	3078.89	1753.36	1455.13
hsa-miR-29c-3p	0.557477	0.000242029	1178.64	1068.25	1737.58	1571.17
hsa-miR-342-5p	-0.150494	0.258009	1956.31	1772.42	1734.15	1626.87
hsa-miR-483-5p	-0.861652	1.28836e-07	3065.47	2755.27	1725.92	1476.02
hsa-miR-375-3p	-0.341567	0.510804	2273.57	4338.92	1675.84	3542.67
hsa-miR-148b-3p	-0.18125	0.176583	1768.8	1654.06	1578.43	1440.04
hsa-miR-409-3p	-0.260568	0.00890528	1894.36	1850.33	1567.46	1559.56
hsa-miR-4286	2.01409	1.44002e-27	358.28	361.077	1564.71	1337.93
hsa-miR-4443	1.01034	2.08913e-06	738.324	644.245	1532.47	1254.38
hsa-miR-450b-5p	4.15078	5.58052e-91	82.036	77.9088	1473.48	1377.38
hsa-miR-1303	-0.695837	2.90967e-05	2319.61	2027.13	1425.46	1257.86
hsa-miR-223-5p	1.65787	2.57248e-28	439.479	480.937	1417.91	1479.5
hsa-miR-425-3p	1.10718	1.93686e-08	615.27	575.326	1402.14	1162.71
hsa-miR-106b-5p	0.698777	0.000136271	792.736	755.116	1363.72	1147.63
hsa-miR-874-3p	-0.732261	1.03753e-06	2184	2049.6	1359.61	1187.08
hsa-miR-942-5p	0.604244	0.000439309	833.754	815.045	1350	1154.59
hsa-miR-224-5p	-0.13974	0.475604	1439.82	1273.51	1347.26	1115.14
hsa-miR-151b	0.552499	1.3647e-05	886.491	868.982	1319.82	1254.38
hsa-miR-628-3p	0.78703	6.46201e-05	708.188	672.712	1306.1	1075.68
hsa-miR-29b-3p	0.283641	0.0943416	1007.87	976.856	1301.3	1112.81
hsa-let-7e-5p	-0.441904	5.39388e-05	1740.34	1718.49	1299.93	1245.1
hsa-miR-339-5p	-0.170082	0.277407	1467.44	1316.96	1299.93	1175.48
hsa-miR-150-3p	0.327233	0.0892788	1032.98	892.954	1297.87	1119.78
hsa-miR-130b-5p	-0.298794	0.0978234	1549.48	1387.38	1290.32	1096.57
hsa-miR-328-3p	-0.0885997	0.510434	1347.73	1270.51	1278.66	1183.6
hsa-miR-576-5p	0.0783641	0.712979	1130.09	981.351	1227.9	1001.42
hsa-miR-574-3p	-1.10801	2.46268e-13	2656.12	2331.27	1204.57	1109.33
hsa-miR-941	0.347412	0.0121905	959.319	910.933	1149.01	1234.66
hsa-miR-625-3p	-0.350766	0.0135381	1438.98	1307.97	1108.54	1046.67
hsa-miR-589-5p	-0.109847	0.387188	1252.3	1179.12	1107.85	1148.79
hsa-miR-362-5p	0.843818	1.36492e-05	584.297	540.867	1091.39	928.312
hsa-miR-877-5p	-0.779095	0.000183221	2178.14	2079.56	1080.41	1404.07
hsa-miR-340-3p	0.649976	0.00274478	698.98	581.319	1079.73	931.794
hsa-miR-4732-5p	-1.55536	2.86651e-21	3031.15	2737.29	1055.72	905.105
hsa-miR-323a-3p	0.13156	0.480892	929.183	831.526	1034.45	894.661
hsa-miR-885-5p	-1.8673	1.51033e-29	3629.67	3258.68	1017.99	867.972
hsa-miR-3120-5p	-0.834651	1.58615e-06	1737.82	1597.13	1009.76	858.689
hsa-miR-4732-3p	-2.01179	4.24784e-13	4936.39	5371.21	1007.01	1551.44
hsa-miR-744-5p	0.0828504	0.652483	1002.85	994.835	961.739	1156.91
hsa-miR-532-5p	1.19633	0.0021731	549.976	617.277	953.507	1722.02
hsa-miR-194-5p	-0.927148	4.76049e-07	1695.13	1583.65	942.532	779.782
hsa-miR-9-3p	7.14655	4.40976e-37	3.34841	10.4877	939.788	804.151
hsa-miR-718	1.92029	1.69042e-28	226.855	233.726	862.959	878.416
hsa-miR-340-5p	2.08408	1.99508e-07	190.859	305.642	862.273	1235.82
hsa-miR-323b-3p	0.4	0.0725373	642.057	552.853	858.157	719.442
hsa-miR-1261	0.435257	0.0431942	605.225	540.867	844.437	705.517
hsa-miR-19b-3p	0.475381	0.293816	974.387	912.431	838.263	1787
hsa-miR-5787	0.517601	0.0100623	529.886	539.368	830.718	697.395
hsa-miR-221-5p	1.5755	7.62189e-13	282.103	239.719	819.056	741.49
hsa-miR-21-3p	1.44967	0.0600368	693.958	1029.29	818.37	3888.47
hsa-miR-1285-3p	-1.18286	3.12569e-12	1819.86	1642.08	813.568	710.159
hsa-miR-3178	-1.60888	1.80408e-16	2406.67	2108.03	810.138	668.385
hsa-miR-1180-3p	-0.312986	0.113094	954.296	871.979	798.477	670.706
hsa-miR-450a-5p	1.99867	1.16749e-21	180.814	188.779	775.84	697.395
hsa-miR-4488	-0.261479	0.124807	967.69	842.014	761.434	750.773
hsa-miR-1908-5p	-0.175836	0.342162	835.428	765.603	756.632	660.262
hsa-miR-144-5p	1.53617	1.89131e-05	282.94	371.565	753.888	1141.82
hsa-miR-93-3p	0.17641	0.37845	621.13	561.842	716.16	620.809
hsa-miR-17-5p	0.164285	0.483391	609.41	540.867	712.044	576.714
hsa-miR-619-5p	-1.45212	4.32641e-14	1850	1684.03	707.242	582.516
hsa-miR-215-5p	0.293958	0.153029	526.537	519.891	696.266	584.837
hsa-miR-3196	-0.0685842	0.656181	709.862	696.684	692.836	647.498
hsa-miR-23b-5p	-0.659919	0.000296106	1088.23	964.87	686.663	612.686
hsa-miR-25-5p	0.866581	0.00112458	375.859	307.14	684.605	562.789
hsa-miR-32-5p	1.25101	3.38796e-12	292.149	275.677	674.315	679.989
hsa-miR-664a-5p	0.36344	0.144492	512.306	427	660.595	548.865
hsa-miR-550a-5p	-0.0213459	0.92457	644.569	575.326	658.538	543.063
hsa-miR-335-3p	0.177812	0.371866	532.397	536.372	650.992	555.827
hsa-miR-494-3p	1.89869	3.47426e-14	166.583	152.821	646.19	546.544
hsa-miR-370-3p	-0.919434	1.95608e-06	1174.45	1066.75	640.702	543.063
hsa-miR-1271-5p	0.646097	0.00314229	394.275	353.586	626.983	544.223
hsa-miR-30e-3p	2.17589	3.04217e-05	168.257	254.702	622.181	1285.71
hsa-miR-98-5p	1.30449	1.6674e-06	246.108	305.642	613.263	746.131
hsa-miR-20a-5p	0.16608	0.387474	496.401	488.428	587.196	516.374
hsa-miR-145-5p	0.580927	0.00115494	400.135	371.565	577.592	579.035
hsa-miR-15a-5p	1.74647	0.233543	207.601	1140.16	576.906	3944.17
hsa-miR-421	0.861853	7.44624e-06	297.171	296.653	558.385	519.855
hsa-miR-642b-5p	-0.253573	0.242233	647.917	575.326	553.583	472.279
hsa-miR-424-3p	-0.773186	0.0179904	1202.08	1237.55	548.781	880.736
hsa-miR-339-3p	0.790888	0.000323696	323.121	278.674	539.178	504.77
hsa-miR-769-5p	0.483822	0.250618	581.786	515.396	536.434	1000.26
hsa-miR-4497	0.0986908	0.687399	467.94	424.003	527.516	427.024
hsa-miR-503-5p	-0.187627	0.389963	569.229	506.407	506.937	437.467
hsa-miR-4306	-1.17988	1.72327e-09	1121.72	996.333	500.077	433.986
hsa-miR-4433b-3p	-1.68449	2.36996e-19	1559.52	1415.84	499.391	424.703
hsa-miR-133a-3p	-0.859233	2.11049e-08	932.532	871.979	498.019	497.808
hsa-miR-483-3p	-0.841261	2.30367e-06	819.523	822.537	486.357	428.184
hsa-miR-331-5p	-0.228122	0.291103	549.976	498.916	480.87	414.259
hsa-miR-155-5p	0.980787	1.0534e-05	252.805	221.74	478.812	460.675
hsa-miR-548a-3p	-0.510531	0.0193918	660.473	591.807	474.696	403.816
hsa-miR-330-3p	0.518975	0.0234796	312.239	290.66	462.348	401.495
hsa-miR-4326	0.0624492	0.746623	427.759	412.017	457.546	418.901
hsa-miR-665	0.902027	0.000157094	233.551	223.239	457.546	395.693
hsa-miR-505-3p	0.212179	0.342327	375.022	338.603	438.339	388.731
hsa-miR-98-3p	0.835014	0.000841673	238.574	217.246	437.653	375.967
hsa-miR-3940-3p	-0.360011	0.0905357	553.324	491.424	430.107	384.089
hsa-miR-136-3p	0.478519	0.0548144	276.244	281.67	423.934	351.598
hsa-miR-3529-3p	0.682019	0.0254119	235.226	320.624	417.76	471.119
hsa-miR-200a-3p	-0.753339	0.00094228	681.401	603.793	413.644	348.117
hsa-miR-7704	0.492754	0.0860922	292.149	239.719	409.528	339.994
hsa-miR-181b-5p	0.517297	0.529821	605.225	1008.32	386.891	1922.77
hsa-miR-7976	-1.53803	5.21663e-16	1088.23	988.842	380.031	334.192
hsa-miR-199b-5p	2.67316	1.60118e-11	45.2035	68.9193	379.345	337.674
hsa-miR-204-5p	0.424805	0.131983	235.226	283.168	375.915	316.787
hsa-miR-409-5p	0.414001	0.103137	280.429	245.712	374.543	327.23
hsa-miR-432-5p	-1.06047	4.51728e-11	773.482	791.074	367.683	382.929
hsa-miR-18a-3p	-0.948011	0.000162054	679.727	575.326	355.336	294.739
hsa-miR-3679-5p	3.24383	3.4634e-18	35.1583	31.4632	344.36	290.098
hsa-miR-130a-3p	1.12777	0.290806	229.366	955.88	343.674	2245.36
hsa-miR-766-3p	0.651139	0.0218159	210.113	184.284	336.815	283.135
hsa-miR-125a-3p	1.63175	1.02772e-07	98.778	100.382	336.129	279.654
hsa-miR-361-3p	0.09053	0.766597	285.452	259.196	328.583	250.644
hsa-miR-532-3p	-0.122913	0.635573	418.551	370.067	326.525	400.335
hsa-miR-3143	0.567758	0.0444371	201.742	190.277	318.293	262.248
hsa-miR-22-5p	0.108903	0.687195	280.429	257.698	317.607	262.248
hsa-miR-4685-3p	-2.05173	1.6938e-23	1241.42	1125.18	309.375	259.927
hsa-miR-2355-3p	2.74281	3.01642e-17	46.8777	43.4491	297.714	309.824
hsa-miR-125b-2-3p	-0.698473	0.00144248	472.126	536.372	296.342	324.909
hsa-miR-671-3p	-0.0651654	0.835594	372.51	370.067	294.97	416.58
hsa-let-7i-3p	1.51201	8.66281e-08	101.289	97.3859	294.284	272.692
hsa-miR-139-3p	-1.01393	0.000195803	542.442	507.905	293.598	225.116
hsa-miR-1304-5p	-0.728638	0.00418392	471.288	416.512	291.54	243.682
hsa-miR-24-2-5p	-0.118683	0.691158	292.149	268.186	290.168	225.116
hsa-miR-1294	0.359461	0.240839	224.343	185.782	286.738	240.201
hsa-miR-4446-3p	-0.95546	0.0138496	737.487	768.6	283.994	494.326
hsa-miR-4485-3p	0.0223983	0.931394	256.99	247.21	275.763	235.559
hsa-miR-624-5p	-0.557	0.0539631	371.673	340.102	271.647	211.191
hsa-miR-5010-5p	-0.769895	0.00578301	459.569	383.551	270.275	223.955
hsa-let-7f-1-3p	0.916118	0.00317982	137.285	124.354	268.903	225.116
hsa-miR-210-3p	0.34801	0.300592	260.339	224.737	261.357	358.561
hsa-miR-212-5p	1.83716	2.17253e-06	79.5247	56.9333	259.985	232.078
hsa-miR-329-3p	-0.272124	0.341965	309.728	263.691	257.927	216.993
hsa-miR-1843	1.6661	0.0498274	77.8505	236.723	257.927	738.008
hsa-miR-548aa	1.00638	0.000930469	113.009	137.839	253.811	247.163
hsa-miR-214-3p	-0.927549	6.78025e-05	474.637	431.495	253.125	222.795
hsa-miR-4466	-0.727986	0.00120594	414.365	383.551	251.753	229.757
hsa-miR-543	-0.382289	0.123599	334.004	293.656	251.067	230.918
hsa-miR-4791	1.0445	0.000955919	113.009	110.87	251.067	210.031
hsa-miR-2355-5p	0.529637	0.128863	158.212	145.33	249.695	187.983
hsa-miR-331-3p	-1.17987	2.29407e-06	568.392	485.431	249.01	215.833
hsa-miR-5187-5p	0.497879	0.0753472	164.072	164.807	247.638	215.833
hsa-miR-942-3p	0.856332	0.0230116	143.144	103.379	240.778	207.71
hsa-miR-1304-3p	0.54273	0.483127	250.293	482.435	238.72	828.519
hsa-miR-302a-5p	-1.2371	3.69105e-06	519.003	465.954	231.174	185.662
hsa-miR-10401-3p	-0.146072	0.534052	264.524	266.688	231.174	249.484
hsa-miR-326	1.31216	0.00012947	90.407	79.407	227.744	194.946
hsa-miR-152-3p	-0.485338	0.0551725	304.705	286.165	224.314	197.266
hsa-miR-3960	0.377842	0.223684	155.701	155.818	221.57	182.181
hsa-miR-766-5p	1.85335	1.75581e-06	54.4116	53.9368	216.769	174.059
hsa-miR-505-5p	-0.563112	0.0372391	310.565	278.674	214.025	184.502
hsa-miR-3605-5p	0.13939	0.625086	195.045	173.796	214.025	192.625
hsa-miR-3605-3p	-1.26742	3.72538e-10	516.492	494.421	213.339	206.55
hsa-miR-656-3p	2.96677	1.30052e-13	27.6244	25.4702	210.595	206.55
hsa-miR-142-3p	0.718381	0.0197876	114.683	119.86	203.735	181.021
hsa-miR-1260b	-1.18381	4.31514e-07	482.171	419.509	200.305	197.266
hsa-miR-200b-3p	1.34193	0.0353287	49.389	119.86	198.247	227.437
hsa-miR-4659b-3p	7.3802	9.63824e-11	0.837102	1.49825	194.817	165.936
hsa-miR-6739-5p	1.07033	0.00396255	110.497	95.8877	188.644	247.163
hsa-miR-433-3p	1.02384	0.00490455	91.2441	77.9088	185.9	158.974
hsa-miR-193b-3p	-1.0463	5.29061e-05	364.139	346.095	185.214	157.813
hsa-miR-9985	-0.689199	0.00345084	294.66	305.642	183.156	189.144
hsa-miR-3200-3p	0.751018	0.042625	105.475	91.393	183.156	148.53
hsa-miR-760	7.30745	1.48188e-10	0.837102	1.49825	181.784	161.294
hsa-miR-148a-5p	0.271099	0.647761	166.583	283.168	180.412	362.042
hsa-miR-5585-3p	-0.401148	0.14318	260.339	244.214	176.982	206.55
hsa-miR-200c-3p	2.05313	0.000125569	31.8099	58.4316	174.238	194.946
hsa-miR-1307-5p	1.88895	0.00730474	90.407	92.8912	171.494	508.251
hsa-miR-5581-3p	-0.173569	0.580389	179.977	172.298	170.122	141.568
hsa-miR-3157-3p	1.31481	0.00220544	72.8279	52.4386	166.692	147.37
hsa-miR-1307-3p	-0.853829	0.0453259	364.976	431.495	163.262	278.494
hsa-miR-141-3p	-1.59398	1.34373e-07	482.171	403.028	162.576	129.964
hsa-miR-3177-3p	-0.984388	0.000717406	324.796	277.175	162.576	141.568
hsa-miR-5189-5p	0.694621	0.0906057	107.986	77.9088	159.833	142.728
hsa-miR-4659a-3p	-0.505888	0.0883378	210.95	205.26	157.775	134.605
hsa-miR-495-3p	-2.18719	4.26682e-17	708.188	608.288	157.089	131.124
hsa-miR-615-3p	-1.13029	0.00013004	330.655	296.653	157.089	128.803
hsa-miR-181a-2-3p	0.000112569	0.999911	433.619	913.93	155.031	1192.88
hsa-miR-6724-5p	2.21	1.55417e-06	35.9954	26.9684	154.345	140.407
hsa-miR-7113-5p	6.41513	2.94352e-10	1.6742	1.49825	154.345	119.52
hsa-miR-23a-5p	0.788272	0.0620795	77.0134	76.4105	151.601	112.558
hsa-miR-491-5p	1.329	0.000567774	57.76	55.4351	150.915	133.445
hsa-miR-1285-5p	0.853197	0.0271095	85.3844	70.4175	150.229	132.285
hsa-miR-134-5p	-1.16053	3.13033e-05	318.936	298.151	148.857	126.483
hsa-miR-6734-5p	0.893518	0.0159328	76.1763	73.414	148.857	128.803
hsa-miR-30b-3p	1.37282	0.00122576	51.9003	50.9403	147.485	118.36
hsa-miR-3199	7.95285	7.04164e-08	0.837102	0	146.799	123.001
hsa-miR-5094	0.613866	0.0920723	95.4296	83.9017	146.113	128.803
hsa-miR-485-3p	-1.49069	3.55852e-09	412.691	371.565	145.427	133.445
hsa-miR-1343-3p	9.25921	1.04924e-08	0	0	145.427	106.756
hsa-miR-6852-5p	-0.019362	0.97731	285.452	274.179	137.881	415.42
hsa-miR-1273h-5p	5.15479	1.23528e-11	5.85971	2.99649	136.509	197.266
hsa-miR-3944-5p	-0.143629	0.685972	159.049	127.351	135.823	124.162
hsa-miR-193b-5p	-2.03087	4.31876e-17	521.515	509.403	135.137	116.039
hsa-miR-19a-3p	-0.364587	0.442697	247.782	242.716	135.137	247.163
hsa-miR-20b-5p	2.50651	7.90706e-07	20.0904	23.9719	135.137	112.558
hsa-miR-454-5p	-1.05921	0.0145735	357.443	398.533	133.079	230.918
hsa-miR-324-3p	-0.720931	0.0148261	215.972	200.765	133.079	119.52
hsa-miR-1469	3.31836	9.84396e-10	13.3936	11.986	133.079	121.841
hsa-miR-302b-3p	-0.200409	0.549533	150.678	131.846	128.964	117.199
hsa-miR-3065-5p	0.938274	0.0443477	90.407	77.9088	128.278	196.106
hsa-miR-3140-5p	1.41341	0.00220427	48.5519	38.9544	127.592	106.756
hsa-miR-324-5p	2.35541	2.70683e-05	25.9502	17.9789	126.906	100.954
hsa-miR-654-5p	1.20621	0.0529614	33.4841	65.9228	125.534	100.954
hsa-miR-450a-2-3p	9.09646	2.04589e-08	0	0	125.534	99.7936
hsa-miR-7706	0.106884	0.896447	176.629	347.593	124.848	439.788
hsa-miR-3157-5p	9.09204	2.06505e-08	0	0	124.848	99.7936
hsa-miR-1273h-3p	0.632645	0.0981267	78.6876	71.9158	123.476	110.237
hsa-miR-5001-3p	-0.159533	0.641005	137.285	122.856	122.79	110.237
hsa-miR-664a-3p	0.495746	0.256313	95.4296	68.9193	122.79	110.237
hsa-miR-18a-5p	2.17532	1.2508e-05	27.6244	22.4737	121.418	106.756
hsa-miR-3182	-0.287133	0.508012	179.14	200.765	120.732	191.464
hsa-miR-629-3p	-0.561006	0.120734	174.117	149.825	120.732	98.6332
hsa-miR-6894-5p	9.07272	2.04261e-08	0	0	120.732	100.954
hsa-miR-106a-5p	-0.777813	0.0124111	213.461	184.284	118.674	113.718
hsa-miR-6511a-3p	-2.35225	2.67129e-19	575.926	525.884	117.302	97.4728
hsa-miR-130b-3p	0.595221	0.577691	159.049	447.975	117.302	799.509
hsa-miR-4804-3p	7.65584	3.08024e-07	0.837102	0	117.302	102.114
hsa-miR-493-5p	0.14306	0.732946	95.4296	89.8947	115.93	88.1897
hsa-miR-485-5p	-0.559144	0.0925425	157.375	158.814	115.244	98.6332
hsa-miR-3138	0.106078	0.791353	105.475	89.8947	115.244	95.152
hsa-miR-1226-3p	-1.75972	2.27257e-08	356.605	331.112	113.872	88.1897
hsa-miR-7-1-3p	-0.0553124	0.89238	106.312	98.8842	111.128	85.8689
hsa-miR-7155-5p	0.803689	0.0431476	58.5971	64.4245	108.384	105.596
hsa-miR-504-5p	1.56366	0.00123457	35.9954	31.4632	108.384	91.6709
hsa-miR-889-3p	2.7507	1.32744e-05	23.4389	22.4737	108.384	201.908
hsa-miR-132-3p	0.261448	0.475371	89.5699	85.4	107.698	102.114
hsa-miR-378e	0.865771	0.0591846	48.5519	64.4245	107.698	96.3124
hsa-miR-937-3p	0.0871661	0.907808	49.389	137.839	107.012	90.5105
hsa-miR-550a-3-5p	-2.08436	7.39913e-16	438.641	410.519	105.64	93.9916
hsa-miR-3648	-0.549864	0.120222	148.167	137.839	105.64	89.3501
hsa-miR-122-3p	-1.76101	1.66589e-08	344.886	304.144	104.954	85.8689
hsa-miR-184	3.75412	4.70228e-07	9.20812	4.49474	104.954	88.1897
hsa-miR-195-5p	-0.388023	0.287416	139.796	118.361	103.582	93.9916
hsa-miR-499b-3p	0.630196	0.121799	66.1311	61.4281	103.582	93.9916
hsa-miR-3620-5p	2.58165	4.28707e-06	21.7647	14.9825	103.582	120.681
hsa-miR-181c-5p	5.11353	1.3161e-07	7.53392	2.99649	103.582	278.494
hsa-miR-3141	0.728099	0.0899867	64.4569	53.9368	102.896	93.9916
hsa-miR-5100	2.57994	6.56978e-05	17.5791	11.986	102.896	76.5858
hsa-miR-6749-3p	-0.312742	0.391097	132.262	112.368	102.211	95.152
hsa-miR-6836-3p	0.356744	0.382841	71.9908	76.4105	102.211	87.0293
hsa-miR-205-5p	-1.32433	1.10513e-05	236.9	238.221	100.839	88.1897
hsa-miR-1284	-0.331973	0.428367	123.054	103.379	100.839	78.9066
hsa-miR-8071	0.0651563	0.879527	100.452	77.9088	100.153	87.0293
hsa-miR-877-3p	0.291566	0.50113	78.6876	68.9193	99.4666	81.2273
hsa-miR-500b-3p	-1.67209	1.71796e-05	291.311	245.712	98.0947	69.6234
hsa-miR-1306-3p	-0.169005	0.65551	105.475	100.382	98.0947	84.7085
hsa-miR-660-5p	-0.110117	0.899942	150.678	340.102	97.4087	357.4
hsa-miR-92b-5p	0.0254715	0.951724	86.2215	83.9017	96.0367	76.5858
hsa-miR-6800-3p	0.155542	0.718619	80.3618	74.9123	96.0367	76.5858
hsa-miR-26a-2-3p	0.248958	0.558949	79.5247	68.9193	95.3507	81.2273
hsa-miR-493-3p	4.95624	7.31565e-08	2.51131	2.99649	94.6648	73.1046
hsa-miR-6828-3p	7.2633	2.83457e-06	0.837102	0	94.6648	71.9442
hsa-miR-548au-5p	0.989643	0.0276082	43.5293	46.4456	93.2928	84.7085
hsa-miR-29c-5p	2.63405	2.08747e-05	13.3936	13.4842	93.2928	73.1046
hsa-miR-4787-5p	0.551125	0.194172	65.294	56.9333	92.6068	87.0293
hsa-miR-191-3p	2.21306	0.000139848	17.5791	26.9684	91.9209	111.397
hsa-miR-1224-5p	-1.31745	9.95825e-05	270.384	241.217	90.5489	116.039
hsa-miR-106a-3p	0.0825232	0.841547	80.3618	76.4105	89.177	76.5858
hsa-miR-3189-5p	8.51645	9.26322e-07	0	0	89.177	61.5007
hsa-miR-873-3p	1.39587	0.00727054	40.1809	41.9509	87.805	128.803
hsa-miR-3675-3p	6.19478	1.80725e-08	1.6742	1.49825	87.119	148.53
hsa-miR-3173-5p	-1.34097	8.87318e-05	203.416	194.772	85.7471	70.7838
hsa-miR-11401	-0.0698866	0.854196	92.9183	86.8982	85.7471	85.8689
hsa-miR-10527-5p	-1.01565	0.00642726	167.42	145.33	83.6891	70.7838
hsa-miR-371b-5p	2.95795	0.00032484	23.4389	16.4807	83.6891	229.757
hsa-miR-6131	-0.602003	0.130706	141.47	154.319	83.0032	112.558
hsa-miR-451b	-1.9419	1.32335e-07	384.23	389.544	80.9452	121.841
hsa-miR-202-3p	1.05279	0.0450253	35.1583	34.4596	80.2593	63.8215
hsa-miR-542-3p	2.63598	0.000961427	26.7873	19.4772	80.2593	210.031
hsa-miR-6780a-5p	8.57277	3.28403e-07	0	0	80.2593	76.5858
hsa-miR-455-5p	8.61858	2.47463e-07	0	0	79.5733	82.3877
hsa-miR-378c	2.55728	6.65217e-05	17.5791	16.4807	77.5154	124.162
hsa-miR-556-3p	0.145264	0.75709	68.6424	58.4316	76.8294	63.8215
hsa-miR-7110-5p	4.27294	3.18621e-07	3.34841	4.49474	76.8294	70.7838
hsa-miR-122b-5p	-3.44847	4.1416e-29	1062.28	976.856	76.1434	112.558
hsa-miR-6734-3p	0.772947	0.149668	39.3438	37.4561	74.0855	56.8591
hsa-miR-181d-5p	4.36856	1.65089e-06	3.34841	2.99649	74.0855	58.0195
hsa-miR-4484	2.13501	0.00168686	15.0678	13.4842	73.3995	52.2176
hsa-miR-320e	-1.59798	6.42742e-07	211.787	209.754	72.7135	66.1423
hsa-miR-26a-1-3p	-1.16093	0.00274454	145.656	148.326	72.7135	58.0195
hsa-miR-524-3p	8.4092	8.8329e-07	0	0	72.7135	67.3027
hsa-miR-501-5p	1.09062	0.0541824	34.3212	26.9684	72.0275	59.1799
hsa-miR-4717-5p	8.40206	9.13928e-07	0	0	72.0275	67.3027
hsa-miR-4707-3p	8.46042	6.30207e-07	0	0	72.0275	73.1046
hsa-miR-20a-3p	0.81688	0.179332	44.3664	28.4667	71.3416	58.0195
hsa-miR-4646-3p	4.42376	5.53703e-07	3.34841	2.99649	71.3416	66.1423
hsa-miR-211-5p	0.313771	0.533781	58.5971	46.4456	70.6556	60.3403
hsa-miR-3195	-2.10501	2.59121e-07	414.365	377.558	70.6556	114.879
hsa-miR-17-3p	6.90486	1.25428e-05	0.837102	0	70.6556	59.1799
hsa-miR-6860	-0.598822	0.198273	113.009	83.9017	69.9696	60.3403
hsa-miR-382-5p	0.492881	0.313408	47.7148	44.9474	69.9696	60.3403
hsa-miR-4433a-5p	-0.818309	0.0417911	113.009	112.368	69.2836	58.0195
hsa-miR-11400	0.150886	0.778522	49.389	59.9298	69.2836	51.0572
hsa-miR-1270	8.24607	2.79988e-06	0	0	69.2836	55.6987
hsa-miR-3909	8.29827	1.80858e-06	0	0	69.2836	60.3403
hsa-miR-6089	-1.50385	9.73106e-06	181.651	188.779	68.5977	61.5007
hsa-miR-7515	8.32868	1.40813e-06	0	0	68.5977	63.8215
hsa-miR-206	-0.860453	0.0447111	114.683	106.375	67.9117	53.378
hsa-miR-6738-3p	5.82259	5.33495e-06	0.837102	1.49825	67.9117	55.6987
hsa-miR-23c	0.982839	0.10475	28.4615	29.9649	67.2257	47.576
hsa-miR-146b-3p	0.534137	0.497036	87.8957	101.881	66.5397	208.87
hsa-miR-6513-3p	0.260491	0.596119	52.7374	49.4421	66.5397	55.6987
hsa-miR-618	0.775103	0.17653	41.018	29.9649	66.5397	55.6987
hsa-miR-7107-5p	1.61917	0.00532211	20.0904	20.9754	66.5397	59.1799
hsa-miR-1199-5p	6.87089	1.34463e-05	0.837102	0	66.5397	60.3403
hsa-miR-1976	1.18038	0.0312228	31.8099	25.4702	65.8538	64.9819
hsa-miR-1228-5p	-2.86038	1.04229e-21	502.261	418.01	65.1678	61.5007
hsa-miR-6837-5p	-0.597768	0.17583	107.149	83.9017	65.1678	61.5007
hsa-miR-337-5p	-0.681264	0.159565	88.7328	91.393	65.1678	46.4156
hsa-miR-1910-3p	0.837284	0.221144	36.8325	23.9719	65.1678	44.0948
hsa-miR-6758-5p	1.17034	0.0398935	31.8099	23.9719	65.1678	61.5007
hsa-miR-582-5p	3.29098	3.88785e-05	5.02261	7.49123	64.4818	54.5384
hsa-miR-3124-5p	8.18918	3.41403e-06	0	0	64.4818	55.6987
hsa-miR-4644	3.71247	2.4762e-05	3.34841	5.99298	63.7958	53.378
hsa-miR-6826-3p	8.12414	5.58598e-06	0	0	63.7958	51.0572
hsa-miR-892c-5p	-0.751407	0.136824	91.2441	88.3965	63.1098	42.9345
hsa-miR-381-3p	-0.0940579	0.829366	73.665	67.421	63.1098	69.6234
hsa-miR-363-5p	0.0403222	0.930913	65.294	55.4351	63.1098	61.5007
hsa-miR-4742-3p	0.227808	0.638546	55.2487	47.9438	63.1098	58.0195
hsa-miR-6813-5p	2.51459	0.000170203	10.8823	10.4877	63.1098	59.1799
hsa-miR-4999-3p	8.08603	7.39698e-06	0	0	63.1098	48.7364
hsa-miR-4749-5p	8.11545	5.73661e-06	0	0	63.1098	51.0572
hsa-miR-6872-3p	-1.08247	0.00828007	133.936	113.867	62.4239	54.5384
hsa-miR-181c-3p	0.225744	0.667115	55.2487	43.4491	62.4239	53.378
hsa-miR-668-3p	4.81251	3.75423e-06	2.51131	1.49825	62.4239	55.6987
hsa-miR-219b-3p	8.02226	1.16519e-05	0	0	61.7379	45.2552
hsa-miR-378a-5p	3.81425	5.94053e-05	4.18551	2.99649	60.3659	42.9345
hsa-miR-125b-1-3p	4.85543	0.00010023	0.837102	2.99649	60.3659	39.4533
hsa-miR-190b-5p	5.64067	1.48556e-05	0.837102	1.49825	60.3659	48.7364
hsa-miR-6729-5p	8.09495	5.79886e-06	0	0	60.3659	52.2176
hsa-miR-616-5p	2.24654	0.000899852	13.3936	10.4877	58.994	55.6987
hsa-miR-410-3p	1.48296	0.417866	1.6742	131.846	58.994	313.305
hsa-miR-10392-5p	8.04695	7.80527e-06	0	0	58.994	49.8968
hsa-miR-5004-3p	2.5338	0.000187722	10.0452	10.4877	58.308	60.3403
hsa-miR-30d-3p	4.09531	1.0362e-05	3.34841	2.99649	58.308	51.0572
hsa-miR-6516-5p	5.0924	7.22468e-06	1.6742	1.49825	58.308	51.0572
hsa-miR-4657	8.02234	9.11187e-06	0	0	58.308	48.7364
hsa-miR-3677-3p	-0.454778	0.331727	77.0134	68.9193	57.622	48.7364
hsa-miR-4470	-0.00415287	0.993834	57.76	46.4456	57.622	46.4156
hsa-miR-146a-3p	-0.0790791	0.89016	49.389	53.9368	57.622	39.4533
hsa-miR-1249-5p	3.87633	0.000106135	2.51131	4.49474	57.622	40.6137
hsa-miR-1197	8.02854	8.38646e-06	0	0	57.622	49.8968
hsa-miR-222-5p	-0.791859	0.0651509	95.4296	89.8947	56.9361	49.8968
hsa-miR-11181-3p	-0.273152	0.57197	67.8053	59.9298	56.9361	48.7364
hsa-miR-4781-3p	0.480546	0.497904	25.9502	52.4386	56.9361	51.0572
hsa-miR-362-3p	1.79776	0.00611968	17.5791	13.4842	56.9361	52.2176
hsa-miR-1282	2.90341	0.000718369	6.69682	5.99298	56.9361	38.2929
hsa-miR-4258	-0.750032	0.0821514	100.452	85.4	56.2501	54.5384
hsa-miR-103a-2-5p	5.66246	1.07651e-05	0.837102	1.49825	56.2501	54.5384
hsa-miR-7155-3p	7.99415	1.01358e-05	0	0	56.2501	48.7364
hsa-miR-3916	8.05606	6.63688e-06	0	0	56.2501	53.378
hsa-miR-9-5p	1.16427	0.625255	0	157.316	56.2501	295.9
hsa-miR-30a-3p	-0.132686	0.886363	175.791	194.772	55.5641	283.135
hsa-miR-1538	-0.408567	0.407172	85.3844	62.9263	55.5641	56.8591
hsa-miR-3064-3p	-0.0106799	0.984672	49.389	47.9438	55.5641	40.6137
hsa-miR-6745	5.63803	1.23448e-05	0.837102	1.49825	55.5641	53.378
hsa-miR-1-3p	-0.298135	0.590251	61.9455	94.3895	54.8781	71.9442
hsa-miR-429	5.67423	1.00692e-05	0.837102	1.49825	54.8781	56.8591
hsa-miR-140-5p	7.76827	5.8963e-05	0	0	54.8781	34.8117
hsa-miR-4721	7.85813	2.70677e-05	0	0	54.8781	40.6137
hsa-miR-4507	7.94261	1.38709e-05	0	0	54.8781	46.4156
hsa-miR-4683	8.06811	6.11418e-06	0	0	54.8781	55.6987
hsa-miR-6511b-5p	0.0354694	0.944224	56.9229	46.4456	54.1922	52.2176
hsa-miR-3620-3p	0.0664688	0.903055	49.389	43.4491	54.1922	42.9345
hsa-miR-4753-3p	0.42539	0.517523	40.1809	28.4667	54.1922	38.2929
hsa-miR-6842-5p	3.41331	0.000223777	5.85971	2.99649	54.1922	44.0948
hsa-miR-371a-3p	4.76748	2.36077e-06	2.51131	2.99649	54.1922	93.9916
hsa-miR-135a-5p	6.55591	5.50093e-05	0.837102	0	54.1922	47.576
hsa-let-7e-3p	6.49914	8.69946e-05	0	1.49825	54.1922	48.7364
hsa-miR-6516-3p	7.93274	1.43791e-05	0	0	54.1922	46.4156
hsa-miR-3690	6.52989	6.19732e-05	0.837102	0	53.5062	46.4156
hsa-miR-33b-3p	7.9228	1.49596e-05	0	0	53.5062	46.4156
hsa-miR-3939	7.9228	1.49596e-05	0	0	53.5062	46.4156
hsa-miR-487b-3p	-0.965042	0.0284557	100.452	91.393	52.8202	45.2552
hsa-miR-95-3p	-1.32034	0.000553904	132.262	142.333	52.1342	58.0195
hsa-miR-149-5p	0.158065	0.757055	46.8777	43.4491	52.1342	48.7364
hsa-miR-539-3p	4.27305	0.000186899	1.6742	2.99649	52.1342	33.6513
hsa-miR-6865-5p	5.47513	3.15835e-05	0.837102	1.49825	52.1342	45.2552
hsa-miR-6807-5p	6.44226	9.63411e-05	0.837102	0	52.1342	41.7741
hsa-miR-6085	6.45942	8.71553e-05	0.837102	0	52.1342	42.9345
hsa-miR-4465	7.88576	1.82714e-05	0	0	52.1342	45.2552
hsa-miR-2277-5p	7.98459	9.76355e-06	0	0	52.1342	52.2176
hsa-miR-548ay-5p	1.77151	0.426681	0	28.4667	52.1342	44.0948
hsa-miR-548o-3p	2.40319	0.00150498	10.8823	7.49123	51.4482	47.576
hsa-miR-380-3p	5.48208	2.93005e-05	0.837102	1.49825	51.4482	46.4156
hsa-miR-302c-5p	7.84072	2.43921e-05	0	0	51.4482	42.9345
hsa-miR-6783-3p	7.84072	2.43921e-05	0	0	51.4482	42.9345
hsa-miR-4738-3p	5.43672	3.83103e-05	0.837102	1.49825	50.7623	44.0948
hsa-miR-6777-3p	-1.13227	0.00591703	113.009	103.379	50.0763	48.7364
hsa-miR-10395-3p	-0.0738522	0.881009	58.5971	50.9403	50.0763	54.5384
hsa-miR-1255b-2-3p	-0.185879	0.719524	51.0632	53.9368	50.0763	41.7741
hsa-miR-574-5p	0.895084	0.126105	25.1131	26.9684	50.0763	46.4156
hsa-miR-606	3.46641	8.23752e-05	4.18551	4.49474	50.0763	45.2552
hsa-miR-4425	7.87205	1.86411e-05	0	0	50.0763	46.4156
hsa-miR-570-3p	0.0289247	0.954347	48.5519	46.4456	49.3903	47.576
hsa-miR-5589-3p	4.01971	0.000337746	3.34841	1.49825	49.3903	33.6513
hsa-miR-10399-5p	6.24949	0.000268375	0.837102	0	49.3903	32.4909
hsa-miR-519d-5p	7.84424	2.18227e-05	0	0	49.3903	45.2552
hsa-miR-219b-5p	0.596129	0.281951	32.647	31.4632	49.3903	47.576
hsa-miR-3942-5p	-1.29159	0.00573743	118.868	97.3859	48.7043	39.4533
hsa-miR-6792-3p	7.72344	4.88774e-05	0	0	48.7043	38.2929
hsa-miR-2116-3p	-0.415715	0.436189	72.8279	52.4386	48.0184	46.4156
hsa-miR-204-3p	-0.226257	0.69669	56.0858	43.4491	48.0184	37.1325
hsa-miR-4739	-0.247991	0.62659	54.4116	52.4386	48.0184	41.7741
hsa-miR-579-3p	7.71195	5.07034e-05	0	0	48.0184	38.2929
hsa-miR-3150a-5p	7.75743	3.56341e-05	0	0	47.3324	41.7741
hsa-miR-516a-5p	7.79423	2.82502e-05	0	0	47.3324	44.0948
hsa-miR-609	5.29556	7.86578e-05	0.837102	1.49825	46.6464	39.4533
hsa-miR-3685	7.7462	3.73591e-05	0	0	46.6464	41.7741
hsa-miR-643	7.7462	3.73591e-05	0	0	46.6464	41.7741
hsa-miR-3159	7.76486	3.32419e-05	0	0	46.6464	42.9345
hsa-miR-143-5p	-1.02601	0.0446739	83.7102	79.407	45.9604	33.6513
hsa-miR-454-3p	2.64201	0.00191351	5.85971	7.49123	45.9604	35.9721
hsa-miR-548as-5p	7.57472	0.000120004	0	0	45.9604	32.4909
hsa-miR-933	7.57472	0.000120004	0	0	45.9604	32.4909
hsa-miR-12125	7.67692	5.74371e-05	0	0	45.9604	38.2929
hsa-miR-4763-5p	7.71582	4.43398e-05	0	0	45.9604	40.6137
hsa-miR-4713-5p	7.58321	0.000106454	0	0	45.2745	33.6513
hsa-miR-218-1-3p	7.66505	5.99297e-05	0	0	45.2745	38.2929
hsa-miR-6881-5p	7.79784	2.71721e-05	0	0	45.2745	46.4156
hsa-miR-1273c	0.506887	0.397467	33.4841	26.9684	44.5885	41.7741
hsa-miR-3667-3p	5.31876	6.39785e-05	0.837102	1.49825	44.5885	42.9345
hsa-miR-4749-3p	5.31876	6.39785e-05	0.837102	1.49825	44.5885	42.9345
hsa-miR-3188	7.74994	3.50631e-05	0	0	44.5885	44.0948
hsa-miR-1228-3p	-1.28801	0.00357034	113.009	95.8877	43.9025	41.7741
hsa-miR-6819-3p	-0.160695	0.800786	40.1809	41.9509	43.9025	29.0098
hsa-miR-664b-5p	0.719931	0.264787	25.9502	22.4737	43.9025	35.9721
hsa-miR-28-5p	4.25558	0.000163138	2.51131	1.49825	43.9025	35.9721
hsa-miR-3619-3p	-0.60378	0.247161	63.6198	56.9333	43.2165	35.9721
hsa-miR-6830-3p	0.0644305	0.906908	40.1809	38.9544	43.2165	39.4533
hsa-miR-1281	4.37912	6.52053e-05	2.51131	1.49825	43.2165	44.0948
hsa-miR-3189-3p	7.50096	0.000163244	0	0	43.2165	31.3305
hsa-miR-6833-5p	7.6083	7.86713e-05	0	0	43.2165	37.1325
hsa-miR-7849-3p	0.355683	0.587868	26.7873	31.4632	42.5305	31.3305
hsa-miR-548e-3p	7.6965	4.63757e-05	0	0	42.5305	42.9345
hsa-miR-506-3p	-0.503654	0.31539	62.7826	55.4351	41.8446	41.7741
hsa-miR-616-3p	-0.228338	0.700883	49.389	38.9544	41.8446	33.6513
hsa-miR-6747-3p	0.283436	0.626646	34.3212	31.4632	41.8446	38.2929
hsa-miR-3158-5p	0.182328	0.771648	30.1357	35.9579	41.8446	32.4909
hsa-miR-5695	2.28503	0.00795785	9.20812	5.99298	41.8446	33.6513
hsa-miR-153-5p	2.84466	0.00123748	8.37102	4.49474	41.1586	54.5384
hsa-miR-4677-5p	7.43724	0.000215844	0	0	41.1586	30.1702
hsa-miR-6503-5p	7.52753	0.00011928	0	0	41.1586	34.8117
hsa-miR-6741-3p	-0.614321	0.231009	60.2713	56.9333	40.4726	35.9721
hsa-miR-181a-3p	1.1419	0.365605	42.6922	137.839	40.4726	357.4
hsa-miR-34a-5p	5.16513	0.000132936	0.837102	1.49825	40.4726	38.2929
hsa-miR-4641	7.44656	0.00019295	0	0	40.4726	31.3305
hsa-miR-10392-3p	7.49212	0.000144142	0	0	40.4726	33.6513
hsa-miR-2115-3p	0.189238	0.778734	38.5067	25.4702	39.7866	33.6513
hsa-miR-9901	6.27755	0.00016681	0.837102	0	39.7866	44.0948
hsa-miR-5584-5p	3.24625	0.000842867	3.34841	4.49474	39.1007	33.6513
hsa-miR-491-3p	7.44197	0.000183215	0	0	39.1007	32.4909
hsa-miR-4758-5p	7.53191	0.000108538	0	0	39.1007	37.1325
hsa-miR-6740-5p	7.80874	3.46656e-05	0	0	39.1007	53.378
hsa-miR-496	-1.043	0.0535073	73.665	65.9228	38.4147	29.0098
hsa-miR-101-5p	6.09393	0.000333079	0.837102	0	37.7287	35.9721
hsa-miR-124-5p	7.36574	0.000270668	0	0	37.7287	30.1702
hsa-miR-6879-3p	-1.09466	0.0204931	79.5247	76.4105	37.0427	35.9721
hsa-miR-1268b	0.17648	0.764622	36.8325	31.4632	37.0427	40.6137
hsa-miR-4688	4.5755	0.000137023	1.6742	1.49825	37.0427	39.4533
hsa-miR-1185-1-3p	4.22208	0.00136563	0.837102	2.99649	37.0427	27.8494
hsa-miR-651-5p	7.30068	0.000386354	0	0	37.0427	27.8494
hsa-miR-3187-3p	-2.25633	7.91696e-08	168.257	151.323	36.3568	30.1702
hsa-miR-4492	-2.18126	3.35642e-06	127.24	172.298	34.2988	31.3305
hsa-miR-3622b-3p	7.34113	0.000271919	0	0	34.2988	32.4909
hsa-miR-3942-3p	7.1094	0.000945578	0	0	33.6129	23.2078
hsa-miR-4662a-5p	0.336789	0.63028	22.6018	23.9719	32.9269	25.5286
hsa-miR-5683	5.7657	0.0011851	0.837102	0	32.9269	25.5286
hsa-miR-3160-5p	7.17797	0.000612367	0	0	32.9269	26.689
hsa-miR-605-3p	-0.574613	0.3657	48.5519	37.4561	32.2409	25.5286
hsa-miR-1290	-0.25227	0.706463	33.4841	32.9614	32.2409	23.2078
hsa-miR-6829-5p	7.08594	0.000931675	0	0	31.5549	24.3682
hsa-miR-9983-3p	7.08594	0.000931675	0	0	31.5549	24.3682
hsa-miR-6737-3p	-1.80627	0.000214811	103.801	94.3895	30.8689	25.5286
hsa-miR-4485-5p	0.758241	0.283842	16.742	20.9754	30.8689	32.4909
hsa-miR-7848-3p	7.15555	0.000633218	0	0	30.8689	27.8494
hsa-miR-610	7.09194	0.000826985	0	0	29.497	26.689
hsa-miR-218-5p	0.326997	0.684291	23.4389	41.9509	29.497	52.2176
hsa-miR-4762-5p	6.92932	0.00169807	0	0	28.125	22.0474
hsa-miR-659-3p	4.07877	0.00138384	1.6742	1.49825	27.4391	26.689
hsa-miR-412-5p	6.76826	0.00355075	0	0	27.4391	17.4059
hsa-miR-1915-5p	7.06811	0.000894558	0	0	27.4391	27.8494
hsa-miR-196b-5p	3.7385	0.0509437	0	4.49474	27.4391	27.8494
hsa-miR-183-3p	7.10961	0.000767386	0	0	26.7531	30.1702
hsa-miR-107	-0.859194	0.259286	81.1989	86.8982	26.0671	67.3027
hsa-miR-1973	-0.197904	0.801185	30.1357	20.9754	26.0671	18.5662
hsa-miR-4746-5p	-1.34238	0.0280287	56.9229	55.4351	25.3811	18.5662
hsa-miR-6793-3p	1.76003	0.0478989	7.53392	7.49123	25.3811	25.5286
hsa-miR-12136	-1.81104	0.000326679	84.5473	83.9017	24.6952	23.2078
hsa-miR-5701	-0.305852	0.640793	34.3212	38.9544	24.6952	34.8117
hsa-miR-2682-5p	4.53799	0.00656975	1.6742	0	24.6952	20.887
hsa-miR-3065-3p	1.39414	0.126749	9.20812	7.49123	23.3232	20.887
hsa-miR-377-3p	-0.877213	0.230928	36.8325	32.9614	22.6372	15.0851
hsa-miR-1291	2.68857	0.0182319	2.51131	4.49474	22.6372	20.887
hsa-miR-3161	-1.49262	0.00918411	69.4795	56.9333	21.9513	23.2078
hsa-miR-15a-3p	3.63906	0.00720121	1.6742	1.49825	21.2653	18.5662
hsa-miR-3941	6.41838	0.0100013	0	0	21.2653	13.9247
hsa-miR-6873-3p	2.18098	0.0414655	4.18551	4.49474	20.5793	18.5662
hsa-miR-6842-3p	6.92855	9.7233e-05	0.837102	1.49825	19.2073	254.126
hsa-miR-296-3p	0.307854	0.734638	14.2307	11.986	18.5214	13.9247
hsa-miR-542-5p	4.11694	0.0218173	1.6742	0	18.5214	15.0851
hsa-miR-4284	-2.71344	4.22238e-06	100.452	95.8877	17.8354	11.6039
hsa-miR-214-5p	6.32103	0.011803	0	0	17.8354	15.0851
hsa-miR-6809-3p	0.694058	0.452761	12.5565	8.98947	17.8354	17.4059
hsa-miR-197-5p	3.78815	0.0175338	0.837102	1.49825	17.8354	12.7643
hsa-miR-135a-3p	6.37064	0.010145	0	0	17.8354	16.2455
hsa-miR-455-3p	-6.31552	1.01416e-89	1365.31	1231.56	17.1494	15.0851
hsa-miR-423-5p	-1.61763	0.00786444	63.6198	55.4351	17.1494	22.0474
hsa-miR-129-1-3p	3.73385	0.0629143	0	2.99649	17.1494	18.5662
hsa-miR-129-5p	1.07588	0.553541	0.837102	25.4702	16.4634	38.2929
hsa-miR-6072	6.36089	0.0103328	0	0	16.4634	17.4059
hsa-miR-4324	-3.07577	9.85754e-08	117.194	107.874	15.7775	10.4435
hsa-miR-1224-3p	2.75118	0.0474008	2.51131	1.49825	15.0915	12.7643
hsa-miR-3150b-3p	7.92419	0.000795586	0	0	14.4055	85.8689
hsa-miR-6754-3p	-1.56538	0.0206931	44.3664	40.4526	13.7195	15.0851
hsa-miR-6886-3p	0.472998	0.631245	10.0452	8.98947	13.7195	12.7643
hsa-miR-203b-5p	-1.39579	0.164747	23.4389	68.9193	13.0336	22.0474
hsa-miR-4751	4.39317	0.0395869	0.837102	0	13.0336	9.28312
hsa-miR-6767-5p	4.55656	0.0271487	0.837102	0	12.3476	12.7643
hsa-miR-497-5p	1.13679	0.348147	5.02261	4.49474	11.6616	9.28312
hsa-miR-7152-3p	5.66897	0.0513992	0	0	11.6616	9.28312
hsa-miR-584-3p	-2.23782	0.0107048	46.0406	34.4596	10.9756	5.80195
hsa-miR-4664-3p	-0.624864	0.543087	13.3936	13.4842	10.2896	6.96234
hsa-miR-5684	-0.922419	0.325566	22.6018	14.9825	9.60367	10.4435
hsa-miR-548l	5.83371	0.0381846	0	0	9.60367	13.9247
hsa-miR-548ar-3p	5.46497	0.071696	0	0	8.9177	9.28312
hsa-miR-6880-3p	0.318309	0.816523	5.85971	4.49474	8.23172	4.64156
hsa-miR-6735-5p	-5.41981	2.23744e-26	295.497	289.161	7.54574	5.80195
hsa-miR-4510	-0.384451	0.712395	14.2307	16.4807	7.54574	16.2455
hsa-miR-4317	0.15406	0.915848	4.18551	5.99298	7.54574	3.48117
hsa-miR-31-5p	1.92182	0.199204	10.8823	11.986	6.85977	80.0669
hsa-miR-6124	-0.0261289	0.986792	5.02261	4.49474	6.85977	2.32078
hsa-miR-1269b	1.33861	0.402993	3.34841	1.49825	6.85977	5.80195
hsa-miR-4264	2.11276	0.200395	1.6742	1.49825	6.85977	6.96234
hsa-miR-216b-5p	0.280308	0.839472	5.02261	4.49474	6.85977	4.64156
hsa-miR-3944-3p	-1.58867	0.111038	16.742	19.4772	6.17379	5.80195
hsa-miR-7843-5p	-1.11086	0.274031	14.2307	16.4807	6.17379	8.12273
hsa-miR-4301	-1.65132	0.195736	12.5565	14.9825	6.17379	2.32078
hsa-miR-4652-3p	-0.183687	0.883746	7.53392	5.99298	6.17379	5.80195
hsa-miR-4800-5p	-0.183687	0.883746	7.53392	5.99298	6.17379	5.80195
hsa-miR-30c-2-3p	8.12572	0.00242392	0	0	6.17379	109.077
hsa-miR-6858-5p	-4.77617	5.41224e-12	135.611	118.361	5.48781	3.48117
hsa-miR-6809-5p	-4.61494	7.1686e-11	120.543	106.375	5.48781	3.48117
hsa-miR-30c-1-3p	-2.52344	0.00301669	37.6696	32.9614	5.48781	6.96234
hsa-miR-7851-3p	-2.45956	0.00351768	37.6696	41.9509	5.48781	9.28312
hsa-miR-4482-3p	-2.3951	0.0253597	18.4162	29.9649	5.48781	3.48117
hsa-miR-372-3p	0.15928	0.904039	8.37102	4.49474	5.48781	9.28312
hsa-miR-518a-3p	1.8202	0.288393	1.6742	1.49825	5.48781	5.80195
hsa-miR-1226-5p	4.44693	0.247313	0	0	5.48781	3.48117
hsa-miR-10393-3p	-3.60275	0.00197674	43.5293	32.9614	4.80184	1.16039
hsa-miR-708-3p	-1.28326	0.425737	7.53392	7.49123	4.80184	1.16039
hsa-miR-1972	-0.760806	0.53287	7.53392	10.4877	4.80184	5.80195
hsa-miR-6510-5p	-0.369065	0.789591	7.53392	4.49474	4.80184	4.64156
hsa-miR-371b-3p	0.285503	0.846519	3.34841	4.49474	4.80184	4.64156
hsa-miR-138-5p	1.38529	0.449717	1.6742	1.49825	4.80184	3.48117
hsa-miR-6078	4.68461	0.195027	0	0	4.80184	5.80195
hsa-miR-3120-3p	-6.13459	2.41592e-23	278.755	263.691	4.11586	3.48117
hsa-miR-330-5p	-0.659598	0.646969	4.18551	13.4842	4.11586	6.96234
hsa-miR-4778-5p	0.263556	0.863345	4.18551	2.99649	4.11586	4.64156
hsa-miR-12116	0.0117639	0.993554	4.18551	4.49474	4.11586	4.64156
hsa-miR-4450	2.28952	0.230041	0.837102	1.49825	4.11586	6.96234
hsa-miR-4704-5p	4.58719	0.215451	0	0	4.11586	5.80195
hsa-miR-802	4.20575	0.296401	0	0	4.11586	3.48117
hsa-miR-4272	3.96923	0.35475	0	0	4.11586	2.32078
hsa-miR-6856-3p	3.96923	0.35475	0	0	4.11586	2.32078
hsa-miR-132-5p	-3.50502	4.81917e-05	53.5745	47.9438	3.42988	5.80195
hsa-miR-224-3p	-3.78712	0.000125592	45.2035	35.9579	3.42988	2.32078
hsa-miR-765	-3.41998	0.000887645	30.1357	32.9614	3.42988	2.32078
hsa-miR-4535	-3.78728	0.00137822	26.7873	40.4526	3.42988	1.16039
hsa-miR-7111-3p	-0.427557	0.78254	7.53392	2.99649	3.42988	4.64156
hsa-miR-6869-5p	0.329644	0.835834	3.34841	2.99649	3.42988	4.64156
hsa-miR-6760-3p	0.219895	0.906342	3.34841	1.49825	3.42988	2.32078
hsa-miR-675-3p	2.71329	0.317924	0.837102	0	3.42988	3.48117
hsa-miR-302a-3p	4.06804	0.32658	0	0	3.42988	3.48117
hsa-miR-6751-3p	3.80562	0.389701	0	0	3.42988	2.32078
hsa-miR-520a-5p	3.48483	0.470416	0	0	3.42988	1.16039
hsa-miR-99b-3p	-3.71187	0.00034403	31.8099	62.9263	2.74391	4.64156
hsa-miR-503-3p	-1.16208	0.425039	5.02261	8.98947	2.74391	3.48117
hsa-miR-5007-5p	-0.906097	0.568641	5.02261	4.49474	2.74391	2.32078
hsa-miR-216b-3p	-0.850811	0.602619	3.34841	5.99298	2.74391	2.32078
hsa-miR-6803-5p	-0.450624	0.816483	2.51131	2.99649	2.74391	1.16039
hsa-miR-135b-5p	0.290559	0.868048	1.6742	4.49474	2.74391	4.64156
hsa-miR-663a	2.27206	0.435906	0.837102	0	2.74391	2.32078
hsa-miR-10394-5p	1.16964	0.587357	0.837102	1.49825	2.74391	2.32078
hsa-miR-378i	-0.0825384	0.966783	0.837102	5.99298	2.74391	3.48117
hsa-miR-3692-5p	3.6209	0.430421	0	0	2.74391	2.32078
hsa-miR-4271	3.6209	0.430421	0	0	2.74391	2.32078
hsa-miR-4661-3p	3.6209	0.430421	0	0	2.74391	2.32078
hsa-miR-452-3p	3.25102	0.501378	0	0	2.74391	1.16039
hsa-miR-200b-5p	-4.85396	3.18393e-07	65.294	59.9298	2.05793	2.32078
hsa-miR-7847-3p	-4.69453	1.61661e-06	61.1084	50.9403	2.05793	2.32078
hsa-miR-10399-3p	-0.539372	0.757544	56.9229	122.856	2.05793	121.841
hsa-miR-203a-3p	-4.3135	0.00023266	35.1583	31.4632	2.05793	1.16039
hsa-miR-10a-3p	-2.75127	0.0181614	34.3212	31.4632	2.05793	8.12273
hsa-miR-3074-3p	-3.19714	0.00808257	21.7647	17.9789	2.05793	2.32078
hsa-miR-4429	-1.5836	0.388248	6.69682	2.99649	2.05793	1.16039
hsa-miR-148b-5p	-1.13156	0.487707	5.02261	4.49474	2.05793	2.32078
hsa-miR-3059-3p	-0.833924	0.62447	3.34841	4.49474	2.05793	2.32078
hsa-miR-34c-5p	-0.546757	0.757819	3.34841	2.99649	2.05793	2.32078
hsa-miR-6895-5p	-0.599081	0.773872	3.34841	1.49825	2.05793	1.16039
hsa-miR-5689	-0.327273	0.857704	2.51131	2.99649	2.05793	2.32078
hsa-miR-378b	0.263895	0.880893	2.51131	2.99649	2.05793	4.64156
hsa-miR-133b	-0.291216	0.95122	2.51131	0	2.05793	0
hsa-miR-6130	1.86012	0.485571	1.6742	0	2.05793	4.64156
hsa-miR-598-3p	1.04571	0.593501	1.6742	1.49825	2.05793	4.64156
hsa-miR-6773-5p	0.853442	0.782087	1.6742	0	2.05793	1.16039
hsa-miR-4716-3p	-0.480102	0.815734	1.6742	2.99649	2.05793	1.16039
hsa-miR-4723-3p	-0.0656986	0.972664	1.6742	2.99649	2.05793	2.32078
hsa-miR-6796-3p	-0.0656986	0.972664	1.6742	2.99649	2.05793	2.32078
hsa-miR-6779-5p	0.0395527	0.985635	1.6742	1.49825	2.05793	1.16039
hsa-miR-378f	2.38746	0.406948	0.837102	0	2.05793	3.48117
hsa-miR-1207-5p	1.63258	0.617343	0.837102	0	2.05793	1.16039
hsa-miR-195-3p	0.58305	0.775623	0.837102	2.99649	2.05793	3.48117
hsa-miR-346	0.527216	0.823481	0.837102	1.49825	2.05793	1.16039
hsa-miR-3976	1.01681	0.834204	0.837102	0	2.05793	0
hsa-miR-6835-3p	3.74525	0.402894	0	0	2.05793	3.48117
hsa-miR-376a-5p	3.40881	0.478424	0	0	2.05793	2.32078
hsa-miR-411-3p	3.40881	0.478424	0	0	2.05793	2.32078
hsa-miR-4455	3.40881	0.478424	0	0	2.05793	2.32078
hsa-miR-541-5p	3.40881	0.478424	0	0	2.05793	2.32078
hsa-miR-6845-5p	3.40881	0.478424	0	0	2.05793	2.32078
hsa-miR-6854-5p	3.40881	0.478424	0	0	2.05793	2.32078
hsa-miR-6880-5p	3.40881	0.478424	0	0	2.05793	2.32078
hsa-miR-7114-3p	3.40881	0.478424	0	0	2.05793	2.32078
hsa-miR-29b-1-5p	2.97111	0.539829	0	0	2.05793	1.16039
hsa-miR-4706	2.97111	0.539829	0	0	2.05793	1.16039
hsa-miR-5000-5p	2.97111	0.539829	0	0	2.05793	1.16039
hsa-miR-6801-5p	2.97111	0.539829	0	0	2.05793	1.16039
hsa-miR-548k	1.7573	0.566448	0	1.49825	2.05793	2.32078
hsa-miR-873-5p	-6.57148	8.00501e-11	128.077	116.863	1.37195	1.16039
hsa-miR-6877-5p	-7.1939	2.74525e-09	123.891	121.358	1.37195	0
hsa-miR-1306-5p	-6.70397	2.00707e-07	94.5925	77.9088	1.37195	0
hsa-miR-548z	-6.09774	8.64475e-09	93.7554	82.4035	1.37195	1.16039
hsa-miR-34b-3p	-5.53128	3.15879e-08	92.0812	70.4175	1.37195	2.32078
hsa-miR-302d-3p	-6.67724	1.8823e-07	88.7328	80.9052	1.37195	0
hsa-miR-187-5p	-5.60671	6.80296e-09	88.7328	82.4035	1.37195	2.32078
hsa-miR-3934-5p	-5.89823	5.36756e-08	82.8731	70.4175	1.37195	1.16039
hsa-miR-891a-5p	-1.54239	0.352619	78.6876	76.4105	1.37195	52.2176
hsa-miR-302c-3p	-6.08015	1.73296e-05	63.6198	46.4456	1.37195	0
hsa-miR-7975	-5.49553	1.14647e-06	61.9455	53.9368	1.37195	1.16039
hsa-miR-424-5p	-5.40332	2.15456e-06	57.76	50.9403	1.37195	1.16039
hsa-miR-6891-5p	-5.4757	1.14757e-06	56.0858	58.4316	1.37195	1.16039
hsa-miR-3925-3p	-5.88757	3.94633e-05	52.7374	43.4491	1.37195	0
hsa-miR-6741-5p	-5.36751	2.76213e-06	49.389	56.9333	1.37195	1.16039
hsa-miR-6793-5p	-0.357508	0.839976	42.6922	29.9649	1.37195	55.6987
hsa-miR-154-5p	-5.73693	8.1916e-05	40.1809	46.4456	1.37195	0
hsa-let-7f-2-3p	-4.83497	8.11135e-05	40.1809	32.9614	1.37195	1.16039
hsa-miR-29b-2-5p	-4.75889	0.000136267	39.3438	29.9649	1.37195	1.16039
hsa-miR-4677-3p	-0.621151	0.722634	38.5067	52.4386	1.37195	58.0195
hsa-miR-509-3p	-2.94091	0.0606316	9.20812	10.4877	1.37195	1.16039
hsa-miR-591	-2.21294	0.201906	5.85971	5.99298	1.37195	1.16039
hsa-miR-642b-3p	-2.66786	0.275787	5.02261	4.49474	1.37195	0
hsa-miR-1260a	-1.19475	0.573113	4.18551	1.49825	1.37195	1.16039
hsa-miR-1296-5p	-1.89282	0.495802	2.51131	2.99649	1.37195	0
hsa-miR-153-3p	-1.46691	0.628354	2.51131	1.49825	1.37195	0
hsa-miR-6878-3p	0.463021	0.874305	2.51131	0	1.37195	2.32078
hsa-miR-378g	0.880964	0.670685	1.6742	1.49825	1.37195	4.64156
hsa-miR-517-5p	-0.844506	0.690389	1.6742	2.99649	1.37195	1.16039
hsa-miR-6872-5p	-1.12323	0.72174	1.6742	1.49825	1.37195	0
hsa-miR-4505	1.0196	0.731663	1.6742	0	1.37195	2.32078
hsa-miR-202-5p	-0.333381	0.867649	1.6742	2.99649	1.37195	2.32078
hsa-miR-4769-3p	0.503236	0.874872	1.6742	0	1.37195	1.16039
hsa-miR-6797-5p	0.503236	0.874872	1.6742	0	1.37195	1.16039
hsa-miR-6847-5p	-0.322749	0.886586	1.6742	1.49825	1.37195	1.16039
hsa-miR-6843-3p	0.188502	0.929522	1.6742	1.49825	1.37195	2.32078
hsa-miR-8060	0.188502	0.929522	1.6742	1.49825	1.37195	2.32078
hsa-miR-182-3p	-0.292783	0.951894	1.6742	0	1.37195	0
hsa-miR-378d	6.09428	0.0229214	0.837102	0	1.37195	70.7838
hsa-miR-6742-5p	1.80464	0.566027	0.837102	0	1.37195	2.32078
hsa-miR-3907	1.27974	0.706774	0.837102	0	1.37195	1.16039
hsa-miR-4494	1.27974	0.706774	0.837102	0	1.37195	1.16039
hsa-miR-4632-3p	1.27974	0.706774	0.837102	0	1.37195	1.16039
hsa-miR-217-5p	-3.82819	0.00575525	18.4162	17.9789	1.37195	1.16039
hsa-miR-6882-3p	0.682786	0.76606	0.837102	1.49825	1.37195	2.32078
hsa-miR-590-3p	0.682786	0.76606	0.837102	1.49825	1.37195	2.32078
hsa-miR-6802-3p	0.682786	0.76606	0.837102	1.49825	1.37195	2.32078
hsa-miR-6823-3p	0.682786	0.76606	0.837102	1.49825	1.37195	2.32078
hsa-miR-6751-5p	-0.665029	0.844803	0.837102	1.49825	1.37195	0
hsa-miR-3619-5p	-0.665029	0.844803	0.837102	1.49825	1.37195	0
hsa-miR-4487	-0.665029	0.844803	0.837102	1.49825	1.37195	0
hsa-miR-3123	0.444439	0.927772	0.837102	0	1.37195	0
hsa-miR-4522	0.444439	0.927772	0.837102	0	1.37195	0
hsa-miR-16-1-3p	0.165017	0.945943	0.837102	1.49825	1.37195	1.16039
hsa-miR-4718	0.165017	0.945943	0.837102	1.49825	1.37195	1.16039
hsa-miR-513a-5p	0.165017	0.945943	0.837102	1.49825	1.37195	1.16039
hsa-miR-6780b-3p	0.165017	0.945943	0.837102	1.49825	1.37195	1.16039
hsa-miR-6882-5p	0.165017	0.945943	0.837102	1.49825	1.37195	1.16039
hsa-miR-383-5p	0.0180453	0.99322	0.837102	7.49123	1.37195	6.96234
hsa-miR-92a-1-5p	-0.0125498	0.995416	0.837102	2.99649	1.37195	2.32078
hsa-miR-4750-3p	3.55192	0.452621	0	0	1.37195	3.48117
hsa-miR-11181-5p	3.15935	0.513808	0	0	1.37195	2.32078
hsa-miR-3911	3.15935	0.513808	0	0	1.37195	2.32078
hsa-miR-4438	3.15935	0.513808	0	0	1.37195	2.32078
hsa-miR-4711-5p	3.15935	0.513808	0	0	1.37195	2.32078
hsa-miR-494-5p	3.15935	0.513808	0	0	1.37195	2.32078
hsa-miR-6819-5p	3.15935	0.513808	0	0	1.37195	2.32078
hsa-miR-6885-3p	3.15935	0.513808	0	0	1.37195	2.32078
hsa-miR-1266-3p	2.6218	0.589788	0	0	1.37195	1.16039
hsa-miR-186-3p	2.6218	0.589788	0	0	1.37195	1.16039
hsa-miR-3127-3p	2.6218	0.589788	0	0	1.37195	1.16039
hsa-miR-3132	2.6218	0.589788	0	0	1.37195	1.16039
hsa-miR-3140-3p	2.6218	0.589788	0	0	1.37195	1.16039
hsa-miR-3152-5p	2.6218	0.589788	0	0	1.37195	1.16039
hsa-miR-3171	2.6218	0.589788	0	0	1.37195	1.16039
hsa-miR-3191-5p	2.6218	0.589788	0	0	1.37195	1.16039
hsa-miR-3689e	2.6218	0.589788	0	0	1.37195	1.16039
hsa-miR-450a-1-3p	2.6218	0.589788	0	0	1.37195	1.16039
hsa-miR-4633-5p	2.6218	0.589788	0	0	1.37195	1.16039
hsa-miR-4647	2.6218	0.589788	0	0	1.37195	1.16039
hsa-miR-4675	2.6218	0.589788	0	0	1.37195	1.16039
hsa-miR-4693-3p	2.6218	0.589788	0	0	1.37195	1.16039
hsa-miR-4700-5p	2.6218	0.589788	0	0	1.37195	1.16039
hsa-miR-5009-3p	2.6218	0.589788	0	0	1.37195	1.16039
hsa-miR-5682	2.6218	0.589788	0	0	1.37195	1.16039
hsa-miR-670-5p	2.6218	0.589788	0	0	1.37195	1.16039
hsa-miR-6736-5p	2.6218	0.589788	0	0	1.37195	1.16039
hsa-miR-6769b-3p	2.6218	0.589788	0	0	1.37195	1.16039
hsa-miR-6847-3p	2.6218	0.589788	0	0	1.37195	1.16039
hsa-miR-6867-3p	2.6218	0.589788	0	0	1.37195	1.16039
hsa-miR-6875-3p	2.6218	0.589788	0	0	1.37195	1.16039
hsa-miR-934	2.6218	0.589788	0	0	1.37195	1.16039
hsa-miR-297	1.77769	0.718067	0	0	1.37195	0
hsa-miR-3129-5p	1.77769	0.718067	0	0	1.37195	0
hsa-miR-4310	1.77769	0.718067	0	0	1.37195	0
hsa-miR-509-3-5p	1.77769	0.718067	0	0	1.37195	0
hsa-miR-5587-3p	1.77769	0.718067	0	0	1.37195	0
hsa-miR-602	1.77769	0.718067	0	0	1.37195	0
hsa-miR-6837-3p	1.77769	0.718067	0	0	1.37195	0
hsa-miR-7110-3p	1.77769	0.718067	0	0	1.37195	0
hsa-miR-9718	1.77769	0.718067	0	0	1.37195	0
hsa-miR-6733-5p	1.77769	0.718067	0	0	1.37195	0
hsa-miR-3064-5p	0.946339	0.781521	0	1.49825	1.37195	1.16039
hsa-miR-2113	1.0146	0.838524	0	0	0.685977	0
hsa-miR-6511b-3p	-7.90494	2.02788e-12	219.321	196.27	0.685977	1.16039
hsa-miR-1292-5p	-8.55091	4.38567e-09	158.212	169.302	0.685977	0
hsa-miR-7854-3p	-8.36486	1.22068e-08	142.307	145.33	0.685977	0
hsa-miR-4435	-7.1013	2.80221e-09	133.936	104.877	0.685977	1.16039
hsa-miR-337-3p	-8.00487	1.43839e-07	127.24	95.8877	0.685977	0
hsa-miR-4755-5p	-8.05699	7.67644e-08	123.891	107.874	0.685977	0
hsa-miR-3200-5p	-7.77154	3.69071e-07	102.964	86.8982	0.685977	0
hsa-miR-500a-5p	-6.87163	8.7672e-09	102.126	101.881	0.685977	1.16039
hsa-miR-4728-3p	-7.2766	3.90143e-06	68.6424	65.9228	0.685977	0
hsa-miR-4467	-7.08806	1.14205e-05	65.294	52.4386	0.685977	0
hsa-miR-4290	-6.95504	2.7634e-05	63.6198	43.4491	0.685977	0
hsa-miR-4645-3p	-6.07412	2.02033e-06	59.4342	58.4316	0.685977	1.16039
hsa-miR-4449	-6.84851	3.49321e-05	56.0858	43.4491	0.685977	0
hsa-miR-4676-5p	-6.92678	2.04456e-05	54.4116	50.9403	0.685977	0
hsa-miR-3194-5p	-5.9711	3.7275e-06	54.4116	55.4351	0.685977	1.16039
hsa-miR-1180-5p	-6.93209	1.96303e-05	51.9003	53.9368	0.685977	0
hsa-miR-6804-5p	-5.77353	1.17154e-05	49.389	46.4456	0.685977	1.16039
hsa-miR-545-3p	-6.71074	5.56202e-05	48.5519	41.9509	0.685977	0
hsa-miR-1229-3p	-6.6638	7.28991e-05	48.5519	38.9544	0.685977	0
hsa-miR-625-5p	-5.78292	1.09237e-05	48.5519	47.9438	0.685977	1.16039
hsa-miR-6740-3p	-6.79719	3.59797e-05	46.8777	49.4421	0.685977	0
hsa-miR-1299	-5.52119	4.3264e-05	40.1809	40.4526	0.685977	1.16039
hsa-miR-4687-5p	-6.39045	0.000209415	39.3438	32.9614	0.685977	0
hsa-miR-4463	-5.58362	3.32394e-05	39.3438	44.9474	0.685977	1.16039
hsa-miR-5010-3p	-5.3941	8.57969e-05	39.3438	34.4596	0.685977	1.16039
hsa-miR-1293	-5.23979	0.000234728	39.3438	26.9684	0.685977	1.16039
hsa-miR-4772-3p	-0.102546	0.957921	38.5067	40.4526	0.685977	73.1046
hsa-miR-583	-5.33014	0.000116037	37.6696	32.9614	0.685977	1.16039
hsa-miR-3135a	-5.29939	0.00013911	37.6696	31.4632	0.685977	1.16039
hsa-miR-4697-3p	-5.34293	0.000104788	36.8325	34.4596	0.685977	1.16039
hsa-miR-661	-5.24961	0.00017852	36.8325	29.9649	0.685977	1.16039
hsa-miR-6503-3p	-5.18349	0.000269751	36.8325	26.9684	0.685977	1.16039
hsa-miR-3176	-6.25937	0.000346004	35.9954	29.9649	0.685977	0
hsa-miR-1323	-5.44168	6.64157e-05	35.9954	40.4526	0.685977	1.16039
hsa-miR-6786-3p	-5.2947	0.000132632	35.9954	32.9614	0.685977	1.16039
hsa-miR-5006-5p	-6.2219	0.000385682	34.3212	29.9649	0.685977	0
hsa-miR-3678-5p	-4.89693	0.000747196	28.4615	23.9719	0.685977	1.16039
hsa-miR-7112-3p	-4.82426	0.000942955	25.9502	23.9719	0.685977	1.16039
hsa-miR-6509-5p	-4.73589	0.001399	25.9502	20.9754	0.685977	1.16039
hsa-miR-3130-5p	-6.08823	0.000720078	24.276	34.4596	0.685977	0
hsa-miR-6782-5p	-5.82858	0.00146877	23.4389	25.4702	0.685977	0
hsa-miR-671-5p	-4.79158	0.0010573	23.4389	25.4702	0.685977	1.16039
hsa-miR-379-5p	-2.12223	0.194809	17.5791	19.4772	0.685977	8.12273
hsa-miR-10396b-5p	-4.01131	0.0125226	15.0678	13.4842	0.685977	1.16039
hsa-miR-6791-3p	-4.43864	0.0482653	10.8823	7.49123	0.685977	0
hsa-miR-550b-3p	-3.42131	0.0476134	10.0452	8.98947	0.685977	1.16039
hsa-miR-548aq-5p	-3.35378	0.0537924	9.20812	8.98947	0.685977	1.16039
hsa-miR-3059-5p	-2.76375	0.148505	7.53392	4.49474	0.685977	1.16039
hsa-miR-4787-3p	-3.87613	0.111198	5.02261	7.49123	0.685977	0
hsa-miR-10526-3p	-3.69732	0.137091	5.02261	5.99298	0.685977	0
hsa-miR-27b-5p	-3.69732	0.137091	5.02261	5.99298	0.685977	0
hsa-miR-6797-3p	-3.49411	0.174029	5.02261	4.49474	0.685977	0
hsa-miR-4640-3p	-2.27365	0.254242	4.18551	4.49474	0.685977	1.16039
hsa-miR-6891-3p	-2.91429	0.301184	3.34841	2.99649	0.685977	0
hsa-miR-1202	-2.54608	0.409182	3.34841	1.49825	0.685977	0
hsa-miR-577	-2.54608	0.409182	3.34841	1.49825	0.685977	0
hsa-miR-638	-1.45936	0.524608	3.34841	1.49825	0.685977	1.16039
hsa-miR-216a-5p	-1.17733	0.614708	2.51131	1.49825	0.685977	1.16039
hsa-miR-514a-3p	-1.60731	0.459905	2.51131	2.99649	0.685977	1.16039
hsa-miR-6746-3p	-1.60731	0.459905	2.51131	2.99649	0.685977	1.16039
hsa-miR-6762-5p	-1.60731	0.459905	2.51131	2.99649	0.685977	1.16039
hsa-miR-3621	-1.17733	0.614708	2.51131	1.49825	0.685977	1.16039
hsa-miR-6785-5p	-1.17733	0.614708	2.51131	1.49825	0.685977	1.16039
hsa-miR-3614-5p	5.2461	0.0892461	1.6742	40.4526	0.685977	1593.22
hsa-miR-4298	3.61047	0.106386	1.6742	2.99649	0.685977	55.6987
hsa-miR-181d-3p	-2.4579	0.420435	1.6742	2.99649	0.685977	0
hsa-miR-6760-5p	-2.4579	0.420435	1.6742	2.99649	0.685977	0
hsa-miR-764	-2.4579	0.420435	1.6742	2.99649	0.685977	0
hsa-miR-6827-3p	-1.74134	0.431302	1.6742	4.49474	0.685977	1.16039
hsa-miR-6826-5p	-1.92201	0.561943	1.6742	1.49825	0.685977	0
hsa-miR-374a-3p	-0.820171	0.734635	1.6742	1.49825	0.685977	1.16039
hsa-miR-6747-5p	-0.820171	0.734635	1.6742	1.49825	0.685977	1.16039
hsa-miR-6749-5p	-0.820171	0.734635	1.6742	1.49825	0.685977	1.16039
hsa-miR-373-3p	-1.05589	0.829697	1.6742	0	0.685977	0
hsa-miR-5585-5p	-1.05589	0.829697	1.6742	0	0.685977	0
hsa-miR-6877-3p	-1.05589	0.829697	1.6742	0	0.685977	0
hsa-miR-4428	0.0338035	0.992111	1.6742	0	0.685977	1.16039
hsa-miR-6846-3p	0.0338035	0.992111	1.6742	0	0.685977	1.16039
hsa-miR-4430	5.48149	0.0559016	0.837102	0	0.685977	46.4156
hsa-miR-18b-5p	-1.45884	0.683966	0.837102	1.49825	0.685977	0
hsa-miR-4476	-1.45884	0.683966	0.837102	1.49825	0.685977	0
hsa-miR-4769-5p	-1.45884	0.683966	0.837102	1.49825	0.685977	0
hsa-miR-5584-3p	-1.45884	0.683966	0.837102	1.49825	0.685977	0
hsa-miR-6515-5p	-1.45884	0.683966	0.837102	1.49825	0.685977	0
hsa-miR-6764-5p	-1.45884	0.683966	0.837102	1.49825	0.685977	0
hsa-miR-6772-5p	-1.45884	0.683966	0.837102	1.49825	0.685977	0
hsa-miR-708-5p	-1.45884	0.683966	0.837102	1.49825	0.685977	0
hsa-miR-10523-5p	0.806047	0.825724	0.837102	0	0.685977	1.16039
hsa-miR-203a-5p	0.806047	0.825724	0.837102	0	0.685977	1.16039
hsa-miR-3165	0.806047	0.825724	0.837102	0	0.685977	1.16039
hsa-miR-3611	0.806047	0.825724	0.837102	0	0.685977	1.16039
hsa-miR-6732-3p	0.806047	0.825724	0.837102	0	0.685977	1.16039
hsa-miR-6855-5p	0.806047	0.825724	0.837102	0	0.685977	1.16039
hsa-miR-6868-5p	0.806047	0.825724	0.837102	0	0.685977	1.16039
hsa-miR-6875-5p	0.806047	0.825724	0.837102	0	0.685977	1.16039
hsa-miR-3175	-0.332276	0.89804	0.837102	1.49825	0.685977	1.16039
hsa-miR-328-5p	-0.332276	0.89804	0.837102	1.49825	0.685977	1.16039
hsa-miR-3609	-0.332276	0.89804	0.837102	1.49825	0.685977	1.16039
hsa-miR-4323	-0.332276	0.89804	0.837102	1.49825	0.685977	1.16039
hsa-miR-4716-5p	-0.332276	0.89804	0.837102	1.49825	0.685977	1.16039
hsa-miR-4756-5p	-0.332276	0.89804	0.837102	1.49825	0.685977	1.16039
hsa-miR-6501-3p	-0.332276	0.89804	0.837102	1.49825	0.685977	1.16039
hsa-miR-6756-5p	-0.332276	0.89804	0.837102	1.49825	0.685977	1.16039
hsa-miR-7107-3p	-0.332276	0.89804	0.837102	1.49825	0.685977	1.16039
hsa-miR-1225-5p	-0.318671	0.948755	0.837102	0	0.685977	0
hsa-miR-4722-3p	-0.318671	0.948755	0.837102	0	0.685977	0
hsa-miR-5000-3p	-0.318671	0.948755	0.837102	0	0.685977	0
hsa-miR-548a-5p	-0.318671	0.948755	0.837102	0	0.685977	0
hsa-miR-660-3p	-0.318671	0.948755	0.837102	0	0.685977	0
hsa-miR-6784-3p	-0.318671	0.948755	0.837102	0	0.685977	0
hsa-miR-6817-5p	-0.318671	0.948755	0.837102	0	0.685977	0
hsa-miR-582-3p	9.50775	0.00259675	0	0	0.685977	299.381
hsa-miR-6748-5p	7.18051	0.0372169	0	0	0.685977	59.1799
hsa-miR-382-3p	3.32761	0.491116	0	0	0.685977	3.48117
hsa-miR-9899	2.85563	0.556111	0	0	0.685977	2.32078
hsa-miR-6774-5p	2.85563	0.556111	0	0	0.685977	2.32078
hsa-miR-3180-5p	2.85563	0.556111	0	0	0.685977	2.32078
hsa-miR-1269a	1.40348	0.653285	0	2.99649	0.685977	6.96234
hsa-miR-325	2.1552	0.659552	0	0	0.685977	1.16039
hsa-miR-6502-5p	2.1552	0.659552	0	0	0.685977	1.16039
hsa-miR-10394-3p	2.1552	0.659552	0	0	0.685977	1.16039
hsa-miR-3665	2.1552	0.659552	0	0	0.685977	1.16039
hsa-let-7g-3p	2.1552	0.659552	0	0	0.685977	1.16039
hsa-miR-12132	2.1552	0.659552	0	0	0.685977	1.16039
hsa-miR-1248	2.1552	0.659552	0	0	0.685977	1.16039
hsa-miR-1272	2.1552	0.659552	0	0	0.685977	1.16039
hsa-miR-1471	2.1552	0.659552	0	0	0.685977	1.16039
hsa-miR-152-5p	2.1552	0.659552	0	0	0.685977	1.16039
hsa-miR-2392	2.1552	0.659552	0	0	0.685977	1.16039
hsa-miR-3137	2.1552	0.659552	0	0	0.685977	1.16039
hsa-miR-3180	2.1552	0.659552	0	0	0.685977	1.16039
hsa-miR-3689f	2.1552	0.659552	0	0	0.685977	1.16039
hsa-miR-3934-3p	2.1552	0.659552	0	0	0.685977	1.16039
hsa-miR-4436a	2.1552	0.659552	0	0	0.685977	1.16039
hsa-miR-4452	2.1552	0.659552	0	0	0.685977	1.16039
hsa-miR-4462	2.1552	0.659552	0	0	0.685977	1.16039
hsa-miR-4521	2.1552	0.659552	0	0	0.685977	1.16039
hsa-miR-4523	2.1552	0.659552	0	0	0.685977	1.16039
hsa-miR-4640-5p	2.1552	0.659552	0	0	0.685977	1.16039
hsa-miR-4693-5p	2.1552	0.659552	0	0	0.685977	1.16039
hsa-miR-4714-3p	2.1552	0.659552	0	0	0.685977	1.16039
hsa-miR-4726-3p	2.1552	0.659552	0	0	0.685977	1.16039
hsa-miR-4727-5p	2.1552	0.659552	0	0	0.685977	1.16039
hsa-miR-4738-5p	2.1552	0.659552	0	0	0.685977	1.16039
hsa-miR-4775	2.1552	0.659552	0	0	0.685977	1.16039
hsa-miR-4784	2.1552	0.659552	0	0	0.685977	1.16039
hsa-miR-489-3p	2.1552	0.659552	0	0	0.685977	1.16039
hsa-miR-5006-3p	2.1552	0.659552	0	0	0.685977	1.16039
hsa-miR-508-3p	2.1552	0.659552	0	0	0.685977	1.16039
hsa-miR-508-5p	2.1552	0.659552	0	0	0.685977	1.16039
hsa-miR-5088-5p	2.1552	0.659552	0	0	0.685977	1.16039
hsa-miR-5089-3p	2.1552	0.659552	0	0	0.685977	1.16039
hsa-miR-520h	2.1552	0.659552	0	0	0.685977	1.16039
hsa-miR-548ag	2.1552	0.659552	0	0	0.685977	1.16039
hsa-miR-548ar-5p	2.1552	0.659552	0	0	0.685977	1.16039
hsa-miR-548d-5p	2.1552	0.659552	0	0	0.685977	1.16039
hsa-miR-5572	2.1552	0.659552	0	0	0.685977	1.16039
hsa-miR-567	2.1552	0.659552	0	0	0.685977	1.16039
hsa-miR-603	2.1552	0.659552	0	0	0.685977	1.16039
hsa-miR-6127	2.1552	0.659552	0	0	0.685977	1.16039
hsa-miR-626	2.1552	0.659552	0	0	0.685977	1.16039
hsa-miR-630	2.1552	0.659552	0	0	0.685977	1.16039
hsa-miR-631	2.1552	0.659552	0	0	0.685977	1.16039
hsa-miR-6514-3p	2.1552	0.659552	0	0	0.685977	1.16039
hsa-miR-6529-3p	2.1552	0.659552	0	0	0.685977	1.16039
hsa-miR-6720-3p	2.1552	0.659552	0	0	0.685977	1.16039
hsa-miR-6755-5p	2.1552	0.659552	0	0	0.685977	1.16039
hsa-miR-6769b-5p	2.1552	0.659552	0	0	0.685977	1.16039
hsa-miR-6770-5p	2.1552	0.659552	0	0	0.685977	1.16039
hsa-miR-6778-3p	2.1552	0.659552	0	0	0.685977	1.16039
hsa-miR-6780a-3p	2.1552	0.659552	0	0	0.685977	1.16039
hsa-miR-6806-3p	2.1552	0.659552	0	0	0.685977	1.16039
hsa-miR-6808-5p	2.1552	0.659552	0	0	0.685977	1.16039
hsa-miR-6839-3p	2.1552	0.659552	0	0	0.685977	1.16039
hsa-miR-6848-3p	2.1552	0.659552	0	0	0.685977	1.16039
hsa-miR-7151-3p	2.1552	0.659552	0	0	0.685977	1.16039
hsa-miR-7151-5p	2.1552	0.659552	0	0	0.685977	1.16039
hsa-miR-7702	2.1552	0.659552	0	0	0.685977	1.16039
hsa-miR-7703	2.1552	0.659552	0	0	0.685977	1.16039
hsa-miR-939-3p	2.1552	0.659552	0	0	0.685977	1.16039
hsa-miR-9851-5p	2.1552	0.659552	0	0	0.685977	1.16039
hsa-miR-9902	2.1552	0.659552	0	0	0.685977	1.16039
hsa-miR-200a-5p	1.16261	0.734331	0	1.49825	0.685977	2.32078
hsa-miR-196a-5p	-0.841542	0.788291	0	7.49123	0.685977	3.48117
hsa-miR-10395-5p	1.0146	0.838524	0	0	0.685977	0
hsa-miR-10401-5p	1.0146	0.838524	0	0	0.685977	0
hsa-miR-1208	1.0146	0.838524	0	0	0.685977	0
hsa-miR-12126	1.0146	0.838524	0	0	0.685977	0
hsa-miR-1255a	1.0146	0.838524	0	0	0.685977	0
hsa-miR-1266-5p	1.0146	0.838524	0	0	0.685977	0
hsa-miR-1302	1.0146	0.838524	0	0	0.685977	0
hsa-miR-1-5p	1.0146	0.838524	0	0	0.685977	0
hsa-miR-1908-3p	1.0146	0.838524	0	0	0.685977	0
hsa-miR-299-5p	1.0146	0.838524	0	0	0.685977	0
hsa-miR-301a-3p	1.0146	0.838524	0	0	0.685977	0
hsa-miR-3133	1.0146	0.838524	0	0	0.685977	0
hsa-miR-3192-3p	1.0146	0.838524	0	0	0.685977	0
hsa-miR-3660	1.0146	0.838524	0	0	0.685977	0
hsa-miR-3714	1.0146	0.838524	0	0	0.685977	0
hsa-miR-374b-3p	1.0146	0.838524	0	0	0.685977	0
hsa-miR-384	1.0146	0.838524	0	0	0.685977	0
hsa-miR-3918	1.0146	0.838524	0	0	0.685977	0
hsa-miR-3925-5p	1.0146	0.838524	0	0	0.685977	0
hsa-miR-4275	1.0146	0.838524	0	0	0.685977	0
hsa-miR-4292	1.0146	0.838524	0	0	0.685977	0
hsa-miR-4493	1.0146	0.838524	0	0	0.685977	0
hsa-miR-449b-3p	1.0146	0.838524	0	0	0.685977	0
hsa-miR-4534	1.0146	0.838524	0	0	0.685977	0
hsa-miR-4656	1.0146	0.838524	0	0	0.685977	0
hsa-miR-4658	1.0146	0.838524	0	0	0.685977	0
hsa-miR-4668-3p	1.0146	0.838524	0	0	0.685977	0
hsa-miR-4670-5p	1.0146	0.838524	0	0	0.685977	0
hsa-miR-4720-5p	1.0146	0.838524	0	0	0.685977	0
hsa-miR-4771	1.0146	0.838524	0	0	0.685977	0
hsa-miR-4793-5p	1.0146	0.838524	0	0	0.685977	0
hsa-miR-4801	1.0146	0.838524	0	0	0.685977	0
hsa-miR-5002-3p	1.0146	0.838524	0	0	0.685977	0
hsa-miR-5088-3p	1.0146	0.838524	0	0	0.685977	0
hsa-miR-511-3p	1.0146	0.838524	0	0	0.685977	0
hsa-miR-511-5p	1.0146	0.838524	0	0	0.685977	0
hsa-miR-512-3p	1.0146	0.838524	0	0	0.685977	0
hsa-miR-518d-5p	1.0146	0.838524	0	0	0.685977	0
hsa-miR-5193	1.0146	0.838524	0	0	0.685977	0
hsa-miR-522-3p	1.0146	0.838524	0	0	0.685977	0
hsa-miR-548ap-5p	1.0146	0.838524	0	0	0.685977	0
hsa-miR-548aq-3p	1.0146	0.838524	0	0	0.685977	0
hsa-miR-548q	1.0146	0.838524	0	0	0.685977	0
hsa-miR-5693	1.0146	0.838524	0	0	0.685977	0
hsa-miR-5700	1.0146	0.838524	0	0	0.685977	0
hsa-miR-6126	1.0146	0.838524	0	0	0.685977	0
hsa-miR-615-5p	1.0146	0.838524	0	0	0.685977	0
hsa-miR-619-3p	1.0146	0.838524	0	0	0.685977	0
hsa-miR-627-3p	1.0146	0.838524	0	0	0.685977	0
hsa-miR-6499-5p	1.0146	0.838524	0	0	0.685977	0
hsa-miR-656-5p	1.0146	0.838524	0	0	0.685977	0
hsa-miR-663b	1.0146	0.838524	0	0	0.685977	0
hsa-miR-6743-5p	1.0146	0.838524	0	0	0.685977	0
hsa-miR-6755-3p	1.0146	0.838524	0	0	0.685977	0
hsa-miR-6762-3p	1.0146	0.838524	0	0	0.685977	0
hsa-miR-6771-5p	1.0146	0.838524	0	0	0.685977	0
hsa-miR-6777-5p	1.0146	0.838524	0	0	0.685977	0
hsa-miR-6782-3p	1.0146	0.838524	0	0	0.685977	0
hsa-miR-6789-3p	1.0146	0.838524	0	0	0.685977	0
hsa-miR-6822-5p	1.0146	0.838524	0	0	0.685977	0
hsa-miR-6824-5p	1.0146	0.838524	0	0	0.685977	0
hsa-miR-6845-3p	1.0146	0.838524	0	0	0.685977	0
hsa-miR-6859-5p	1.0146	0.838524	0	0	0.685977	0
hsa-miR-6893-3p	1.0146	0.838524	0	0	0.685977	0
hsa-miR-711	1.0146	0.838524	0	0	0.685977	0
hsa-miR-7160-3p	1.0146	0.838524	0	0	0.685977	0
hsa-miR-770-5p	1.0146	0.838524	0	0	0.685977	0
hsa-miR-8072	1.0146	0.838524	0	0	0.685977	0
hsa-miR-8069	1.0146	0.838524	0	0	0.685977	0
hsa-miR-187-3p	0.4556	0.900198	0	1.49825	0.685977	1.16039
hsa-miR-4472	0.4556	0.900198	0	1.49825	0.685977	1.16039
hsa-miR-6765-5p	0.4556	0.900198	0	1.49825	0.685977	1.16039
hsa-miR-6803-3p	-10.7156	1.20964e-12	282.103	269.684	0	0
hsa-miR-3680-3p	-10.1075	6.62717e-11	192.533	169.302	0	0
hsa-miR-6815-5p	-10.0241	1.54802e-10	190.022	151.323	0	0
hsa-miR-1468-5p	-1.11886	0.628174	155.701	199.267	0	163.615
hsa-miR-18b-3p	-9.58727	1.75481e-09	133.936	118.361	0	0
hsa-miR-6820-3p	-9.53806	2.1643e-09	125.565	118.361	0	0
hsa-miR-939-5p	-9.4099	5.65981e-09	119.706	103.379	0	0
hsa-miR-641	-9.29021	1.10792e-08	107.986	97.3859	0	0
hsa-miR-499a-5p	-4.32019	0.0182948	105.475	97.3859	0	10.4435
hsa-miR-4797-3p	-9.2976	9.74656e-09	104.638	101.881	0	0
hsa-miR-627-5p	-9.23724	1.46904e-08	102.126	95.8877	0	0
hsa-miR-885-3p	-8.98339	8.43887e-08	89.5699	76.4105	0	0
hsa-miR-6894-3p	-9.02507	5.52319e-08	87.0586	83.9017	0	0
hsa-miR-2117	-1.66124	0.73854	0.837102	0	0	0
hsa-miR-1289	-8.87663	1.39296e-07	77.8505	76.4105	0	0
hsa-miR-320a-5p	-8.75054	3.41362e-07	75.3392	65.9228	0	0
hsa-miR-185-3p	-8.70439	5.18e-07	75.3392	61.4281	0	0
hsa-miR-556-5p	-8.77199	2.78861e-07	74.5021	68.9193	0	0
hsa-miR-212-3p	-2.08746	0.6735	0	1.49825	0	0
hsa-miR-369-3p	-8.76773	2.74345e-07	71.1537	71.9158	0	0
hsa-miR-1247-5p	-8.71337	3.89795e-07	70.3166	67.421	0	0
hsa-miR-548h-5p	-1.72821	0.447054	68.6424	61.4281	0	39.4533
hsa-miR-550b-2-5p	-8.70671	4.20151e-07	65.294	71.9158	0	0
hsa-miR-6763-5p	-8.53926	1.17471e-06	63.6198	58.4316	0	0
hsa-miR-6805-5p	-8.58117	8.69673e-07	62.7826	62.9263	0	0
hsa-miR-3617-3p	-8.53677	1.15001e-06	61.9455	59.9298	0	0
hsa-miR-4789-3p	-8.40836	3.15716e-06	61.9455	49.4421	0	0
hsa-miR-2278	-8.48058	1.63707e-06	60.2713	56.9333	0	0
hsa-miR-6729-3p	-8.5468	1.18286e-06	56.9229	65.9228	0	0
hsa-miR-4753-5p	-8.40026	2.65447e-06	56.9229	53.9368	0	0
hsa-miR-4690-3p	-8.27664	6.20597e-06	55.2487	46.4456	0	0
hsa-miR-1255b-5p	-8.34698	3.61606e-06	54.4116	52.4386	0	0
hsa-miR-6750-5p	-8.30639	4.76654e-06	54.4116	49.4421	0	0
hsa-miR-3179	-8.3123	4.40022e-06	51.9003	52.4386	0	0
hsa-miR-365b-5p	-8.01717	4.40957e-05	51.9003	32.9614	0	0
hsa-miR-6778-5p	-8.23413	6.95597e-06	49.389	49.4421	0	0
hsa-miR-6748-3p	-8.0247	3.18638e-05	49.389	35.9579	0	0
hsa-miR-4269	-7.89327	0.000100633	49.389	28.4667	0	0
hsa-miR-5188	-8.1049	1.4971e-05	46.8777	43.4491	0	0
hsa-miR-4743-5p	-8.03204	2.49145e-05	46.8777	38.9544	0	0
hsa-miR-193a-3p	-8.00689	3.01082e-05	46.8777	37.4561	0	0
hsa-miR-6774-3p	-7.99238	3.17698e-05	46.0406	37.4561	0	0
hsa-miR-4436b-3p	-7.91333	5.83966e-05	46.0406	32.9614	0	0
hsa-miR-664b-3p	-8.10155	1.48783e-05	45.2035	44.9474	0	0
hsa-miR-4638-3p	-8.0533	2.00143e-05	45.2035	41.9509	0	0
hsa-miR-518c-5p	-8.0533	2.00143e-05	45.2035	41.9509	0	0
hsa-miR-6779-3p	-7.9852	2.8844e-05	42.6922	40.4526	0	0
hsa-miR-576-3p	-7.90586	4.83559e-05	42.6922	35.9579	0	0
hsa-miR-4646-5p	-7.85039	7.1516e-05	42.6922	32.9614	0	0
hsa-miR-1229-5p	-6.37135	0.00029911	42.6922	32.9614	0	1.16039
hsa-miR-5187-3p	-7.86252	6.21053e-05	41.8551	34.4596	0	0
hsa-miR-6895-3p	-8.03224	2.24391e-05	41.018	44.9474	0	0
hsa-miR-4758-3p	-7.84647	6.60873e-05	41.018	34.4596	0	0
hsa-miR-487b-5p	-7.69712	0.000192595	41.018	26.9684	0	0
hsa-miR-4745-3p	-7.83024	7.05142e-05	40.1809	34.4596	0	0
hsa-miR-5189-3p	-7.95185	3.44319e-05	39.3438	41.9509	0	0
hsa-miR-1247-3p	-7.89822	4.5626e-05	39.3438	38.9544	0	0
hsa-miR-4436b-5p	-7.66093	0.000213078	39.3438	26.9684	0	0
hsa-miR-6885-5p	-3.65492	0.0644029	38.5067	31.4632	0	5.80195
hsa-miR-636	-7.94815	3.67751e-05	37.6696	43.4491	0	0
hsa-miR-6738-5p	-7.75043	0.000104252	37.6696	32.9614	0	0
hsa-miR-3180-3p	-7.67041	0.000164466	36.8325	29.9649	0	0
hsa-miR-3166	-7.63801	0.00020242	36.8325	28.4667	0	0
hsa-miR-6840-5p	-7.7155	0.000120908	35.9954	32.9614	0	0
hsa-miR-422a	-6.07832	0.000863546	35.1583	26.9684	0	1.16039
hsa-miR-298	-7.58097	0.000247485	34.3212	28.4667	0	0
hsa-miR-548e-5p	-0.239162	0.922406	34.3212	28.4667	0	53.378
hsa-miR-4665-5p	-7.84279	6.9279e-05	33.4841	41.9509	0	0
hsa-miR-548ac	-7.60998	0.000199389	32.647	31.4632	0	0
hsa-miR-548j-5p	-7.33199	0.000921731	31.8099	20.9754	0	0
hsa-miR-4728-5p	-7.50119	0.00033743	30.9728	28.4667	0	0
hsa-miR-452-5p	-6.04972	0.000852422	30.9728	29.9649	0	1.16039
hsa-miR-3116	-7.32646	0.000830084	30.1357	22.4737	0	0
hsa-miR-6514-5p	-7.24267	0.00133526	30.1357	19.4772	0	0
hsa-miR-1292-3p	-7.1536	0.00222583	30.1357	16.4807	0	0
hsa-miR-376c-3p	-7.56663	0.000249258	29.2986	32.9614	0	0
hsa-miR-5582-3p	-7.3835	0.000584756	29.2986	25.4702	0	0
hsa-miR-3173-3p	-7.30314	0.000891828	29.2986	22.4737	0	0
hsa-miR-548t-5p	-7.17338	0.0018222	29.2986	17.9789	0	0
hsa-miR-4742-5p	-7.36108	0.000635625	28.4615	25.4702	0	0
hsa-miR-6873-5p	-7.36108	0.000635625	28.4615	25.4702	0	0
hsa-miR-6813-3p	-7.3383	0.000693269	27.6244	25.4702	0	0
hsa-miR-8089	-7.33266	0.000699917	25.9502	26.9684	0	0
hsa-miR-4747-3p	-7.26772	0.000918746	25.1131	25.4702	0	0
hsa-miR-4500	-6.97404	0.00288701	21.7647	19.4772	0	0
hsa-miR-548ai	-6.80122	0.00530259	20.0904	16.4807	0	0
hsa-miR-4313	-7.03952	0.00233752	19.2533	23.9719	0	0
hsa-miR-675-5p	-6.79307	0.00523128	18.4162	17.9789	0	0
hsa-miR-6752-3p	-6.81816	0.00484141	17.5791	19.4772	0	0
hsa-miR-6721-5p	-6.36657	0.0179807	15.0678	11.986	0	0
hsa-miR-6766-3p	-6.14763	0.0313695	14.2307	8.98947	0	0
hsa-miR-7111-5p	-6.43303	0.0147699	13.3936	14.9825	0	0
hsa-miR-4717-3p	-6.2736	0.0219622	13.3936	11.986	0	0
hsa-miR-1227-3p	-5.87418	0.0526526	11.7194	7.49123	0	0
hsa-miR-4785	-5.80944	0.0579932	10.8823	7.49123	0	0
hsa-miR-518b	-5.74163	0.0641281	10.0452	7.49123	0	0
hsa-miR-3912-3p	-5.36673	0.110834	7.53392	5.99298	0	0
hsa-miR-1183	-5.43294	0.100172	6.69682	7.49123	0	0
hsa-miR-4511	-5.27367	0.124035	6.69682	5.99298	0	0
hsa-miR-548bc	-5.09468	0.156457	6.69682	4.49474	0	0
hsa-miR-3914	-4.7592	0.224242	5.85971	2.99649	0	0
hsa-miR-4639-5p	-5.24953	0.129024	5.02261	7.49123	0	0
hsa-miR-3148	-2.33681	0.363653	5.02261	5.99298	0	2.32078
hsa-miR-216a-3p	-2.82022	0.564302	0.837102	1.49825	0	0
hsa-miR-1275	-6.8734	0.0201543	4.18551	34.4596	0	0
hsa-miR-1249-3p	-4.72431	0.222607	4.18551	4.49474	0	0
hsa-miR-3151-3p	-4.12244	0.369229	4.18551	1.49825	0	0
hsa-miR-1233-5p	-4.27381	0.319403	3.34841	2.99649	0	0
hsa-miR-1203	-3.89145	0.415587	3.34841	1.49825	0	0
hsa-miR-4755-3p	-4.41067	0.291627	2.51131	4.49474	0	0
hsa-miR-632	-4.41067	0.291627	2.51131	4.49474	0	0
hsa-miR-4743-3p	-4.06694	0.365189	2.51131	2.99649	0	0
hsa-miR-5004-5p	-4.06694	0.365189	2.51131	2.99649	0	0
hsa-miR-548bb-3p	-4.06694	0.365189	2.51131	2.99649	0	0
hsa-miR-1287-5p	-3.61627	0.455631	2.51131	1.49825	0	0
hsa-miR-4725-5p	-3.61627	0.455631	2.51131	1.49825	0	0
hsa-miR-6773-3p	-3.61627	0.455631	2.51131	1.49825	0	0
hsa-miR-6817-3p	-3.61627	0.455631	2.51131	1.49825	0	0
hsa-miR-3202	-2.96927	0.543041	2.51131	0	0	0
hsa-miR-4695-3p	-2.96927	0.543041	2.51131	0	0	0
hsa-miR-608	-0.865429	0.784131	2.51131	1.49825	0	2.32078
hsa-miR-6892-3p	-6.51454	0.0533087	1.6742	28.4667	0	0
hsa-miR-1587	-3.82509	0.422268	1.6742	2.99649	0	0
hsa-miR-4701-3p	-3.82509	0.422268	1.6742	2.99649	0	0
hsa-miR-2681-5p	-3.82509	0.422268	1.6742	2.99649	0	0
hsa-miR-3945	-3.82509	0.422268	1.6742	2.99649	0	0
hsa-miR-449a	-3.82509	0.422268	1.6742	2.99649	0	0
hsa-miR-4520-2-3p	-3.82509	0.422268	1.6742	2.99649	0	0
hsa-miR-5002-5p	-3.82509	0.422268	1.6742	2.99649	0	0
hsa-miR-6735-3p	-3.82509	0.422268	1.6742	2.99649	0	0
hsa-miR-920	-3.82509	0.422268	1.6742	2.99649	0	0
hsa-miR-149-3p	-3.27434	0.5008	1.6742	1.49825	0	0
hsa-miR-1911-5p	-3.27434	0.5008	1.6742	1.49825	0	0
hsa-miR-2276-5p	-3.27434	0.5008	1.6742	1.49825	0	0
hsa-miR-3194-3p	-3.27434	0.5008	1.6742	1.49825	0	0
hsa-miR-4486	-3.27434	0.5008	1.6742	1.49825	0	0
hsa-miR-4667-5p	-3.27434	0.5008	1.6742	1.49825	0	0
hsa-miR-4731-5p	-3.27434	0.5008	1.6742	1.49825	0	0
hsa-miR-487a-3p	-3.27434	0.5008	1.6742	1.49825	0	0
hsa-miR-6165	-3.27434	0.5008	1.6742	1.49825	0	0
hsa-miR-6756-3p	-3.27434	0.5008	1.6742	1.49825	0	0
hsa-miR-6790-3p	-3.27434	0.5008	1.6742	1.49825	0	0
hsa-miR-6808-3p	-3.27434	0.5008	1.6742	1.49825	0	0
hsa-miR-6833-3p	-3.27434	0.5008	1.6742	1.49825	0	0
hsa-miR-6878-5p	-3.27434	0.5008	1.6742	1.49825	0	0
hsa-miR-8058	-3.27434	0.5008	1.6742	1.49825	0	0
hsa-miR-8073	-3.27434	0.5008	1.6742	1.49825	0	0
hsa-miR-8485	-3.27434	0.5008	1.6742	1.49825	0	0
hsa-miR-6865-3p	-3.27434	0.5008	1.6742	1.49825	0	0
hsa-miR-3126-3p	-2.39846	0.626466	1.6742	0	0	0
hsa-miR-32-3p	-2.39846	0.626466	1.6742	0	0	0
hsa-miR-380-5p	-2.39846	0.626466	1.6742	0	0	0
hsa-miR-4664-5p	-2.39846	0.626466	1.6742	0	0	0
hsa-miR-5706	-2.39846	0.626466	1.6742	0	0	0
hsa-miR-6767-3p	-2.39846	0.626466	1.6742	0	0	0
hsa-miR-4745-5p	-6.31837	0.0851916	0.837102	25.4702	0	0
hsa-miR-3926	-3.53249	0.466477	0.837102	2.99649	0	0
hsa-miR-548au-3p	-3.53249	0.466477	0.837102	2.99649	0	0
hsa-miR-6728-3p	-3.53249	0.466477	0.837102	2.99649	0	0
hsa-miR-6867-5p	-3.53249	0.466477	0.837102	2.99649	0	0
hsa-miR-1298-3p	-2.82022	0.564302	0.837102	1.49825	0	0
hsa-miR-12129	-2.82022	0.564302	0.837102	1.49825	0	0
hsa-miR-1267	-2.82022	0.564302	0.837102	1.49825	0	0
hsa-miR-1278	-2.82022	0.564302	0.837102	1.49825	0	0
hsa-miR-205-3p	-2.82022	0.564302	0.837102	1.49825	0	0
hsa-miR-3131	-2.82022	0.564302	0.837102	1.49825	0	0
hsa-miR-3198	-2.82022	0.564302	0.837102	1.49825	0	0
hsa-miR-3682-3p	-2.82022	0.564302	0.837102	1.49825	0	0
hsa-miR-379-3p	-2.82022	0.564302	0.837102	1.49825	0	0
hsa-miR-4299	-2.82022	0.564302	0.837102	1.49825	0	0
hsa-miR-4325	-2.82022	0.564302	0.837102	1.49825	0	0
hsa-miR-4434	-2.82022	0.564302	0.837102	1.49825	0	0
hsa-miR-4474-5p	-2.82022	0.564302	0.837102	1.49825	0	0
hsa-miR-4504	-2.82022	0.564302	0.837102	1.49825	0	0
hsa-miR-4668-5p	-2.82022	0.564302	0.837102	1.49825	0	0
hsa-miR-4682	-2.82022	0.564302	0.837102	1.49825	0	0
hsa-miR-4687-3p	-2.82022	0.564302	0.837102	1.49825	0	0
hsa-miR-4707-5p	-2.82022	0.564302	0.837102	1.49825	0	0
hsa-miR-4757-3p	-2.82022	0.564302	0.837102	1.49825	0	0
hsa-miR-4766-5p	-2.82022	0.564302	0.837102	1.49825	0	0
hsa-miR-4778-3p	-2.82022	0.564302	0.837102	1.49825	0	0
hsa-miR-4783-5p	-2.82022	0.564302	0.837102	1.49825	0	0
hsa-miR-5089-5p	-2.82022	0.564302	0.837102	1.49825	0	0
hsa-miR-5191	-2.82022	0.564302	0.837102	1.49825	0	0
hsa-miR-524-5p	-2.82022	0.564302	0.837102	1.49825	0	0
hsa-miR-526b-5p	-2.82022	0.564302	0.837102	1.49825	0	0
hsa-miR-545-5p	-2.82022	0.564302	0.837102	1.49825	0	0
hsa-miR-548al	-2.82022	0.564302	0.837102	1.49825	0	0
hsa-miR-548ao-5p	-2.82022	0.564302	0.837102	1.49825	0	0
hsa-miR-548d-3p	-2.82022	0.564302	0.837102	1.49825	0	0
hsa-miR-548s	-2.82022	0.564302	0.837102	1.49825	0	0
hsa-miR-549a-3p	-2.82022	0.564302	0.837102	1.49825	0	0
hsa-miR-5581-5p	-2.82022	0.564302	0.837102	1.49825	0	0
hsa-miR-564	-2.82022	0.564302	0.837102	1.49825	0	0
hsa-miR-5680	-2.82022	0.564302	0.837102	1.49825	0	0
hsa-miR-5691	-2.82022	0.564302	0.837102	1.49825	0	0
hsa-miR-588	-2.82022	0.564302	0.837102	1.49825	0	0
hsa-miR-595	-2.82022	0.564302	0.837102	1.49825	0	0
hsa-miR-596	-2.82022	0.564302	0.837102	1.49825	0	0
hsa-miR-6090	-2.82022	0.564302	0.837102	1.49825	0	0
hsa-miR-6502-3p	-2.82022	0.564302	0.837102	1.49825	0	0
hsa-miR-6504-5p	-2.82022	0.564302	0.837102	1.49825	0	0
hsa-miR-6726-5p	-2.82022	0.564302	0.837102	1.49825	0	0
hsa-miR-6790-5p	-2.82022	0.564302	0.837102	1.49825	0	0
hsa-miR-6794-3p	-2.82022	0.564302	0.837102	1.49825	0	0
hsa-miR-6795-3p	-2.82022	0.564302	0.837102	1.49825	0	0
hsa-miR-6812-3p	-2.82022	0.564302	0.837102	1.49825	0	0
hsa-miR-6822-3p	-2.82022	0.564302	0.837102	1.49825	0	0
hsa-miR-6832-3p	-2.82022	0.564302	0.837102	1.49825	0	0
hsa-miR-6854-3p	-2.82022	0.564302	0.837102	1.49825	0	0
hsa-miR-7106-5p	-2.82022	0.564302	0.837102	1.49825	0	0
hsa-miR-7161-3p	-2.82022	0.564302	0.837102	1.49825	0	0
hsa-miR-8076	-2.82022	0.564302	0.837102	1.49825	0	0
hsa-miR-92a-2-5p	-2.82022	0.564302	0.837102	1.49825	0	0
hsa-miR-27a-5p	-1.28095	0.679009	0.837102	7.49123	0	3.48117
hsa-miR-12114	-1.66124	0.73854	0.837102	0	0	0
hsa-miR-12115	-1.66124	0.73854	0.837102	0	0	0
hsa-miR-12133	-1.66124	0.73854	0.837102	0	0	0
hsa-miR-1321	-1.66124	0.73854	0.837102	0	0	0
hsa-miR-1913	-1.66124	0.73854	0.837102	0	0	0
hsa-miR-200c-5p	-1.66124	0.73854	0.837102	0	0	0
hsa-miR-301b-5p	-1.66124	0.73854	0.837102	0	0	0
hsa-miR-3136-5p	-1.66124	0.73854	0.837102	0	0	0
hsa-miR-3142	-1.66124	0.73854	0.837102	0	0	0
hsa-miR-3145-5p	-1.66124	0.73854	0.837102	0	0	0
hsa-miR-3155b	-1.66124	0.73854	0.837102	0	0	0
hsa-miR-323b-5p	-1.66124	0.73854	0.837102	0	0	0
hsa-miR-345-3p	-1.66124	0.73854	0.837102	0	0	0
hsa-miR-372-5p	-1.66124	0.73854	0.837102	0	0	0
hsa-miR-3972	-1.66124	0.73854	0.837102	0	0	0
hsa-miR-4257	-1.66124	0.73854	0.837102	0	0	0
hsa-miR-4259	-1.66124	0.73854	0.837102	0	0	0
hsa-miR-4482-5p	-1.66124	0.73854	0.837102	0	0	0
hsa-miR-4496	-1.66124	0.73854	0.837102	0	0	0
hsa-miR-449c-5p	-1.66124	0.73854	0.837102	0	0	0
hsa-miR-4502	-1.66124	0.73854	0.837102	0	0	0
hsa-miR-4524a-5p	-1.66124	0.73854	0.837102	0	0	0
hsa-miR-4662b	-1.66124	0.73854	0.837102	0	0	0
hsa-miR-4715-5p	-1.66124	0.73854	0.837102	0	0	0
hsa-miR-4748	-1.66124	0.73854	0.837102	0	0	0
hsa-miR-4760-3p	-1.66124	0.73854	0.837102	0	0	0
hsa-miR-4768-5p	-1.66124	0.73854	0.837102	0	0	0
hsa-miR-4773	-1.66124	0.73854	0.837102	0	0	0
hsa-miR-4793-3p	-1.66124	0.73854	0.837102	0	0	0
hsa-miR-499a-3p	-1.66124	0.73854	0.837102	0	0	0
hsa-miR-515-5p	-1.66124	0.73854	0.837102	0	0	0
hsa-miR-520a-3p	-1.66124	0.73854	0.837102	0	0	0
hsa-miR-525-5p	-1.66124	0.73854	0.837102	0	0	0
hsa-miR-548ah-5p	-1.66124	0.73854	0.837102	0	0	0
hsa-miR-548b-3p	-1.66124	0.73854	0.837102	0	0	0
hsa-miR-555	-1.66124	0.73854	0.837102	0	0	0
hsa-miR-5591-3p	-1.66124	0.73854	0.837102	0	0	0
hsa-miR-5698	-1.66124	0.73854	0.837102	0	0	0
hsa-miR-599	-1.66124	0.73854	0.837102	0	0	0
hsa-miR-622	-1.66124	0.73854	0.837102	0	0	0
hsa-miR-637	-1.66124	0.73854	0.837102	0	0	0
hsa-miR-6506-3p	-1.66124	0.73854	0.837102	0	0	0
hsa-miR-657	-1.66124	0.73854	0.837102	0	0	0
hsa-miR-658	-1.66124	0.73854	0.837102	0	0	0
hsa-miR-6727-5p	-1.66124	0.73854	0.837102	0	0	0
hsa-miR-6754-5p	-1.66124	0.73854	0.837102	0	0	0
hsa-miR-6765-3p	-1.66124	0.73854	0.837102	0	0	0
hsa-miR-6766-5p	-1.66124	0.73854	0.837102	0	0	0
hsa-miR-6816-5p	-1.66124	0.73854	0.837102	0	0	0
hsa-miR-6818-5p	-1.66124	0.73854	0.837102	0	0	0
hsa-miR-6834-5p	-1.66124	0.73854	0.837102	0	0	0
hsa-miR-6848-5p	-1.66124	0.73854	0.837102	0	0	0
hsa-miR-6862-3p	-1.66124	0.73854	0.837102	0	0	0
hsa-miR-6866-5p	-1.66124	0.73854	0.837102	0	0	0
hsa-miR-6871-3p	-1.66124	0.73854	0.837102	0	0	0
hsa-miR-8087	-1.66124	0.73854	0.837102	0	0	0
hsa-miR-876-5p	-1.66124	0.73854	0.837102	0	0	0
hsa-miR-888-3p	-1.66124	0.73854	0.837102	0	0	0
hsa-miR-888-5p	-1.66124	0.73854	0.837102	0	0	0
hsa-miR-1910-5p	-0.648892	0.830084	0.837102	46.4456	0	30.1702
hsa-miR-6510-3p	0.0661089	0.989316	0.837102	0	0	1.16039
hsa-miR-219a-2-3p	-4.27007	0.0193764	51.0632	55.4351	0	5.80195
hsa-miR-20b-3p	8.49321	0.0611102	0	0	0	148.53
hsa-let-7a-2-3p	7.30004	0.127332	0	0	0	64.9819
hsa-miR-3675-5p	7.30004	0.127332	0	0	0	64.9819
hsa-miR-181b-3p	7.27402	0.128698	0	0	0	63.8215
hsa-miR-6727-3p	7.19305	0.133023	0	0	0	60.3403
hsa-miR-127-5p	7.13642	0.136114	0	0	0	58.0195
hsa-miR-3174	7.13642	0.136114	0	0	0	58.0195
hsa-miR-369-5p	7.13642	0.136114	0	0	0	58.0195
hsa-miR-676-3p	7.13642	0.136114	0	0	0	58.0195
hsa-miR-541-3p	7.04708	0.141104	0	0	0	54.5384
hsa-miR-7856-5p	-6.77267	0.157543	0	35.9579	0	0
hsa-miR-431-3p	5.39158	0.158663	0	1.49825	0	56.8591
hsa-miR-128-1-5p	6.62135	0.166843	0	0	0	40.6137
hsa-miR-4800-3p	-6.35677	0.184861	0	26.9684	0	0
hsa-miR-3688-3p	-6.2741	0.190689	0	25.4702	0	0
hsa-miR-6768-3p	5.88329	0.219642	0	0	0	24.3682
hsa-miR-5588-5p	-4.17794	0.323314	0	19.4772	0	1.16039
hsa-miR-3193	3.05977	0.527491	0	0	0	3.48117
hsa-miR-3158-3p	2.18554	0.555548	0	43.4491	0	197.266
hsa-miR-329-5p	2.46577	0.612759	0	0	0	2.32078
hsa-miR-105-5p	-2.02744	0.672772	0	4.49474	0	1.16039
hsa-miR-138-2-3p	-2.08746	0.6735	0	1.49825	0	0
hsa-miR-4767	-2.08746	0.6735	0	1.49825	0	0
hsa-miR-6733-3p	-2.08746	0.6735	0	1.49825	0	0
hsa-miR-7114-5p	-2.08746	0.6735	0	1.49825	0	0
hsa-miR-762	-2.08746	0.6735	0	1.49825	0	0
hsa-miR-767-5p	-2.08746	0.6735	0	1.49825	0	0
hsa-miR-1298-5p	1.71991	0.719174	0	1.49825	0	4.64156
hsa-miR-411-5p	-1.38114	0.768718	0	5.99298	0	2.32078
hsa-miR-129-2-3p	1.39936	0.777745	0	0	0	1.16039
hsa-miR-203b-3p	1.39936	0.777745	0	0	0	1.16039
hsa-miR-1288-3p	1.39936	0.777745	0	0	0	1.16039
hsa-miR-135b-3p	1.39936	0.777745	0	0	0	1.16039
hsa-miR-1909-3p	1.39936	0.777745	0	0	0	1.16039
hsa-miR-323a-5p	1.39936	0.777745	0	0	0	1.16039
hsa-miR-4513	1.39936	0.777745	0	0	0	1.16039
hsa-miR-4634	1.39936	0.777745	0	0	0	1.16039
hsa-miR-4651	1.39936	0.777745	0	0	0	1.16039
hsa-miR-4681	1.39936	0.777745	0	0	0	1.16039
hsa-miR-519d-3p	1.39936	0.777745	0	0	0	1.16039
hsa-miR-548as-3p	1.39936	0.777745	0	0	0	1.16039
hsa-miR-6726-3p	1.39936	0.777745	0	0	0	1.16039
hsa-miR-6744-5p	1.39936	0.777745	0	0	0	1.16039
hsa-miR-6752-5p	1.39936	0.777745	0	0	0	1.16039
hsa-miR-6784-5p	1.39936	0.777745	0	0	0	1.16039
hsa-miR-6821-5p	1.39936	0.777745	0	0	0	1.16039
hsa-miR-490-5p	-0.360124	0.94158	0	1.49825	0	1.16039
hsa-miR-6805-3p	-0.360124	0.94158	0	1.49825	0	1.16039
hsa-miR-7974	-0.360124	0.94158	0	1.49825	0	1.16039
hsa-miR-3614-3p	0.227713	0.961448	0	2.99649	0	3.48117
