# Supplementary material for: Acute Cerebral Ischemia Increases a Set of Brain-Specific miRNAs in Serum Small Extracellular Vesicles
Source: Front Mol Neurosci. 2022 Apr 27;15:874903. doi: 10.3389/fnmol.2022.874903 (PMC9094043; doi:10.3389/fnmol.2022.874903)
Supplement: Supplementary Table 7 — List of differential serum sEVs miRNAs between IS patients and healthy controls. [file Table_7.xlsx]

## Sheet: Sheet1
			Healthy Group		Stroke Group
miRNA species	log2FC	pvalue	1	2	1	2
hsa-miR-122-5p	-3.45944	7.76088e-128	83091.6	74618.6	7764.57	6568.97
hsa-miR-320a-3p	-1.28033	1.30202e-38	80160.9	72934.6	32432.3	30597.2
hsa-miR-3135b	-1.22952	6.34438e-17	23726	21405.4	10442.6	8801.56
hsa-miR-143-3p	2.4157	1.05169e-05	13541.8	15502.3	37232.8	117740
hsa-miR-4433b-5p	-1.3378	1.04175e-18	8021.11	7113.67	3217.23	2768.69
hsa-miR-4732-3p	-2.01179	4.24784e-13	4936.39	5371.21	1007.01	1551.44
hsa-miR-2110	-1.09493	6.06283e-13	4469.29	4010.8	2125.84	1842.7
hsa-miR-4448	1.25261	9.67102e-42	3867.41	3628.75	9155.73	8714.53
hsa-miR-885-5p	-1.8673	1.51033e-29	3629.67	3258.68	1017.99	867.972
hsa-miR-4732-5p	-1.55536	2.86651e-21	3031.15	2737.29	1055.72	905.105
hsa-miR-374a-5p	1.06411	8.23185e-11	2993.48	2662.38	6431.72	5396.98
hsa-miR-338-5p	1.28824	1.32051e-15	2724.77	2404.68	6778.13	5754.38
hsa-miR-223-3p	2.1498	1.91847e-92	2664.5	2445.14	10988.7	11711.8
hsa-miR-574-3p	-1.10801	2.46268e-13	2656.12	2331.27	1204.57	1109.33
hsa-miR-3178	-1.60888	1.80408e-16	2406.67	2108.03	810.138	668.385
hsa-miR-619-5p	-1.45212	4.32641e-14	1850	1684.03	707.242	582.516
hsa-miR-1285-3p	-1.18286	3.12569e-12	1819.86	1642.08	813.568	710.159
hsa-miR-4433b-3p	-1.68449	2.36996e-19	1559.52	1415.84	499.391	424.703
hsa-miR-24-3p	1.10106	5.70385e-13	1405.49	1276.5	3067.69	2688.62
hsa-miR-93-5p	1.1491	7.22263e-05	1380.38	1627.09	2648.56	4020.75
hsa-miR-455-3p	-6.31552	1.01416e-89	1365.31	1231.56	17.1494	15.0851
hsa-miR-4685-3p	-2.05173	1.6938e-23	1241.42	1125.18	309.375	259.927
hsa-miR-4306	-1.17988	1.72327e-09	1121.72	996.333	500.077	433.986
hsa-miR-7976	-1.53803	5.21663e-16	1088.23	988.842	380.031	334.192
hsa-miR-122b-5p	-3.44847	4.1416e-29	1062.28	976.856	76.1434	112.558
hsa-miR-193a-5p	1.13831	2.6633e-09	909.93	807.554	2062.05	1720.86
hsa-let-7a-3p	1.36353	5.31724e-19	782.69	720.656	2040.78	1831.1
hsa-miR-432-5p	-1.06047	4.51728e-11	773.482	791.074	367.683	382.929
hsa-miR-4443	1.01034	2.08913e-06	738.324	644.245	1532.47	1254.38
hsa-miR-495-3p	-2.18719	4.26682e-17	708.188	608.288	157.089	131.124
hsa-miR-425-3p	1.10718	1.93686e-08	615.27	575.326	1402.14	1162.71
hsa-miR-6511a-3p	-2.35225	2.67129e-19	575.926	525.884	117.302	97.4728
hsa-miR-331-3p	-1.17987	2.29407e-06	568.392	485.431	249.01	215.833
hsa-miR-532-5p	1.19633	0.0021731	549.976	617.277	953.507	1722.02
hsa-miR-139-3p	-1.01393	0.000195803	542.442	507.905	293.598	225.116
hsa-miR-193b-5p	-2.03087	4.31876e-17	521.515	509.403	135.137	116.039
hsa-miR-302a-5p	-1.2371	3.69105e-06	519.003	465.954	231.174	185.662
hsa-miR-3605-3p	-1.26742	3.72538e-10	516.492	494.421	213.339	206.55
hsa-miR-1228-5p	-2.86038	1.04229e-21	502.261	418.01	65.1678	61.5007
hsa-miR-1260b	-1.18381	4.31514e-07	482.171	419.509	200.305	197.266
hsa-miR-141-3p	-1.59398	1.34373e-07	482.171	403.028	162.576	129.964
hsa-miR-223-5p	1.65787	2.57248e-28	439.479	480.937	1417.91	1479.5
hsa-miR-550a-3-5p	-2.08436	7.39913e-16	438.641	410.519	105.64	93.9916
hsa-miR-124-3p	3.61503	2.55036e-118	430.27	422.505	5631.87	4819.1
hsa-miR-3195	-2.10501	2.59121e-07	414.365	377.558	70.6556	114.879
hsa-miR-485-3p	-1.49069	3.55852e-09	412.691	371.565	145.427	133.445
hsa-miR-451b	-1.9419	1.32335e-07	384.23	389.544	80.9452	121.841
hsa-miR-193b-3p	-1.0463	5.29061e-05	364.139	346.095	185.214	157.813
hsa-miR-4286	2.01409	1.44002e-27	358.28	361.077	1564.71	1337.93
hsa-miR-1226-3p	-1.75972	2.27257e-08	356.605	331.112	113.872	88.1897
hsa-miR-122-3p	-1.76101	1.66589e-08	344.886	304.144	104.954	85.8689
hsa-miR-615-3p	-1.13029	0.00013004	330.655	296.653	157.089	128.803
hsa-miR-134-5p	-1.16053	3.13033e-05	318.936	298.151	148.857	126.483
hsa-miR-6735-5p	-5.41981	2.23744e-26	295.497	289.161	7.54574	5.80195
hsa-miR-32-5p	1.25101	3.38796e-12	292.149	275.677	674.315	679.989
hsa-miR-500b-3p	-1.67209	1.71796e-05	291.311	245.712	98.0947	69.6234
hsa-miR-144-5p	1.53617	1.89131e-05	282.94	371.565	753.888	1141.82
hsa-miR-221-5p	1.5755	7.62189e-13	282.103	239.719	819.056	741.49
hsa-miR-6803-3p	-10.7156	1.20964e-12	282.103	269.684	0	0
hsa-miR-3120-3p	-6.13459	2.41592e-23	278.755	263.691	4.11586	3.48117
hsa-miR-1224-5p	-1.31745	9.95825e-05	270.384	241.217	90.5489	116.039
hsa-miR-98-5p	1.30449	1.6674e-06	246.108	305.642	613.263	746.131
hsa-miR-205-5p	-1.32433	1.10513e-05	236.9	238.221	100.839	88.1897
hsa-miR-718	1.92029	1.69042e-28	226.855	233.726	862.959	878.416
hsa-miR-6511b-3p	-7.90494	2.02788e-12	219.321	196.27	0.685977	1.16039
hsa-miR-320e	-1.59798	6.42742e-07	211.787	209.754	72.7135	66.1423
hsa-miR-3173-5p	-1.34097	8.87318e-05	203.416	194.772	85.7471	70.7838
hsa-miR-3680-3p	-10.1075	6.62717e-11	192.533	169.302	0	0
hsa-miR-340-5p	2.08408	1.99508e-07	190.859	305.642	862.273	1235.82
hsa-miR-6815-5p	-10.0241	1.54802e-10	190.022	151.323	0	0
hsa-miR-6089	-1.50385	9.73106e-06	181.651	188.779	68.5977	61.5007
hsa-miR-450a-5p	1.99867	1.16749e-21	180.814	188.779	775.84	697.395
hsa-miR-30e-3p	2.17589	3.04217e-05	168.257	254.702	622.181	1285.71
hsa-miR-3187-3p	-2.25633	7.91696e-08	168.257	151.323	36.3568	30.1702
hsa-miR-10527-5p	-1.01565	0.00642726	167.42	145.33	83.6891	70.7838
hsa-miR-494-3p	1.89869	3.47426e-14	166.583	152.821	646.19	546.544
hsa-miR-1292-5p	-8.55091	4.38567e-09	158.212	169.302	0.685977	0
hsa-miR-26a-1-3p	-1.16093	0.00274454	145.656	148.326	72.7135	58.0195
hsa-miR-7854-3p	-8.36486	1.22068e-08	142.307	145.33	0.685977	0
hsa-miR-6858-5p	-4.77617	5.41224e-12	135.611	118.361	5.48781	3.48117
hsa-miR-6872-3p	-1.08247	0.00828007	133.936	113.867	62.4239	54.5384
hsa-miR-4435	-7.1013	2.80221e-09	133.936	104.877	0.685977	1.16039
hsa-miR-18b-3p	-9.58727	1.75481e-09	133.936	118.361	0	0
hsa-miR-95-3p	-1.32034	0.000553904	132.262	142.333	52.1342	58.0195
hsa-miR-873-5p	-6.57148	8.00501e-11	128.077	116.863	1.37195	1.16039
hsa-miR-4492	-2.18126	3.35642e-06	127.24	172.298	34.2988	31.3305
hsa-miR-337-3p	-8.00487	1.43839e-07	127.24	95.8877	0.685977	0
hsa-miR-6820-3p	-9.53806	2.1643e-09	125.565	118.361	0	0
hsa-miR-6877-5p	-7.1939	2.74525e-09	123.891	121.358	1.37195	0
hsa-miR-4755-5p	-8.05699	7.67644e-08	123.891	107.874	0.685977	0
hsa-miR-6809-5p	-4.61494	7.1686e-11	120.543	106.375	5.48781	3.48117
hsa-miR-939-5p	-9.4099	5.65981e-09	119.706	103.379	0	0
hsa-miR-3942-5p	-1.29159	0.00573743	118.868	97.3859	48.7043	39.4533
hsa-miR-4324	-3.07577	9.85754e-08	117.194	107.874	15.7775	10.4435
hsa-miR-548aa	1.00638	0.000930469	113.009	137.839	253.811	247.163
hsa-miR-4791	1.0445	0.000955919	113.009	110.87	251.067	210.031
hsa-miR-6777-3p	-1.13227	0.00591703	113.009	103.379	50.0763	48.7364
hsa-miR-1228-3p	-1.28801	0.00357034	113.009	95.8877	43.9025	41.7741
hsa-miR-6739-5p	1.07033	0.00396255	110.497	95.8877	188.644	247.163
hsa-miR-641	-9.29021	1.10792e-08	107.986	97.3859	0	0
hsa-miR-4797-3p	-9.2976	9.74656e-09	104.638	101.881	0	0
hsa-miR-6737-3p	-1.80627	0.000214811	103.801	94.3895	30.8689	25.5286
hsa-miR-3200-5p	-7.77154	3.69071e-07	102.964	86.8982	0.685977	0
hsa-miR-500a-5p	-6.87163	8.7672e-09	102.126	101.881	0.685977	1.16039
hsa-miR-627-5p	-9.23724	1.46904e-08	102.126	95.8877	0	0
hsa-let-7i-3p	1.51201	8.66281e-08	101.289	97.3859	294.284	272.692
hsa-miR-4284	-2.71344	4.22238e-06	100.452	95.8877	17.8354	11.6039
hsa-miR-125a-3p	1.63175	1.02772e-07	98.778	100.382	336.129	279.654
hsa-miR-1306-5p	-6.70397	2.00707e-07	94.5925	77.9088	1.37195	0
hsa-miR-548z	-6.09774	8.64475e-09	93.7554	82.4035	1.37195	1.16039
hsa-miR-34b-3p	-5.53128	3.15879e-08	92.0812	70.4175	1.37195	2.32078
hsa-miR-433-3p	1.02384	0.00490455	91.2441	77.9088	185.9	158.974
hsa-miR-326	1.31216	0.00012947	90.407	79.407	227.744	194.946
hsa-miR-1307-5p	1.88895	0.00730474	90.407	92.8912	171.494	508.251
hsa-miR-885-3p	-8.98339	8.43887e-08	89.5699	76.4105	0	0
hsa-miR-187-5p	-5.60671	6.80296e-09	88.7328	82.4035	1.37195	2.32078
hsa-miR-302d-3p	-6.67724	1.8823e-07	88.7328	80.9052	1.37195	0
hsa-miR-6894-3p	-9.02507	5.52319e-08	87.0586	83.9017	0	0
hsa-miR-12136	-1.81104	0.000326679	84.5473	83.9017	24.6952	23.2078
hsa-miR-3934-5p	-5.89823	5.36756e-08	82.8731	70.4175	1.37195	1.16039
hsa-miR-450b-5p	4.15078	5.58052e-91	82.036	77.9088	1473.48	1377.38
hsa-miR-212-5p	1.83716	2.17253e-06	79.5247	56.9333	259.985	232.078
hsa-miR-1289	-8.87663	1.39296e-07	77.8505	76.4105	0	0
hsa-miR-320a-5p	-8.75054	3.41362e-07	75.3392	65.9228	0	0
hsa-miR-185-3p	-8.70439	5.18e-07	75.3392	61.4281	0	0
hsa-miR-556-5p	-8.77199	2.78861e-07	74.5021	68.9193	0	0
hsa-miR-3157-3p	1.31481	0.00220544	72.8279	52.4386	166.692	147.37
hsa-miR-369-3p	-8.76773	2.74345e-07	71.1537	71.9158	0	0
hsa-miR-1247-5p	-8.71337	3.89795e-07	70.3166	67.421	0	0
hsa-miR-3161	-1.49262	0.00918411	69.4795	56.9333	21.9513	23.2078
hsa-miR-4728-3p	-7.2766	3.90143e-06	68.6424	65.9228	0.685977	0
hsa-miR-200b-5p	-4.85396	3.18393e-07	65.294	59.9298	2.05793	2.32078
hsa-miR-4467	-7.08806	1.14205e-05	65.294	52.4386	0.685977	0
hsa-miR-550b-2-5p	-8.70671	4.20151e-07	65.294	71.9158	0	0
hsa-miR-423-5p	-1.61763	0.00786444	63.6198	55.4351	17.1494	22.0474
hsa-miR-302c-3p	-6.08015	1.73296e-05	63.6198	46.4456	1.37195	0
hsa-miR-4290	-6.95504	2.7634e-05	63.6198	43.4491	0.685977	0
hsa-miR-6763-5p	-8.53926	1.17471e-06	63.6198	58.4316	0	0
hsa-miR-6805-5p	-8.58117	8.69673e-07	62.7826	62.9263	0	0
hsa-miR-7975	-5.49553	1.14647e-06	61.9455	53.9368	1.37195	1.16039
hsa-miR-3617-3p	-8.53677	1.15001e-06	61.9455	59.9298	0	0
hsa-miR-4789-3p	-8.40836	3.15716e-06	61.9455	49.4421	0	0
hsa-miR-7847-3p	-4.69453	1.61661e-06	61.1084	50.9403	2.05793	2.32078
hsa-miR-2278	-8.48058	1.63707e-06	60.2713	56.9333	0	0
hsa-miR-4645-3p	-6.07412	2.02033e-06	59.4342	58.4316	0.685977	1.16039
hsa-miR-491-5p	1.329	0.000567774	57.76	55.4351	150.915	133.445
hsa-miR-424-5p	-5.40332	2.15456e-06	57.76	50.9403	1.37195	1.16039
hsa-miR-6729-3p	-8.5468	1.18286e-06	56.9229	65.9228	0	0
hsa-miR-4753-5p	-8.40026	2.65447e-06	56.9229	53.9368	0	0
hsa-miR-6891-5p	-5.4757	1.14757e-06	56.0858	58.4316	1.37195	1.16039
hsa-miR-4449	-6.84851	3.49321e-05	56.0858	43.4491	0.685977	0
hsa-miR-4690-3p	-8.27664	6.20597e-06	55.2487	46.4456	0	0
hsa-miR-766-5p	1.85335	1.75581e-06	54.4116	53.9368	216.769	174.059
hsa-miR-3194-5p	-5.9711	3.7275e-06	54.4116	55.4351	0.685977	1.16039
hsa-miR-4676-5p	-6.92678	2.04456e-05	54.4116	50.9403	0.685977	0
hsa-miR-1255b-5p	-8.34698	3.61606e-06	54.4116	52.4386	0	0
hsa-miR-6750-5p	-8.30639	4.76654e-06	54.4116	49.4421	0	0
hsa-miR-132-5p	-3.50502	4.81917e-05	53.5745	47.9438	3.42988	5.80195
hsa-miR-3925-3p	-5.88757	3.94633e-05	52.7374	43.4491	1.37195	0
hsa-miR-30b-3p	1.37282	0.00122576	51.9003	50.9403	147.485	118.36
hsa-miR-1180-5p	-6.93209	1.96303e-05	51.9003	53.9368	0.685977	0
hsa-miR-3179	-8.3123	4.40022e-06	51.9003	52.4386	0	0
hsa-miR-365b-5p	-8.01717	4.40957e-05	51.9003	32.9614	0	0
hsa-miR-6741-5p	-5.36751	2.76213e-06	49.389	56.9333	1.37195	1.16039
hsa-miR-6804-5p	-5.77353	1.17154e-05	49.389	46.4456	0.685977	1.16039
hsa-miR-6778-5p	-8.23413	6.95597e-06	49.389	49.4421	0	0
hsa-miR-6748-3p	-8.0247	3.18638e-05	49.389	35.9579	0	0
hsa-miR-4269	-7.89327	0.000100633	49.389	28.4667	0	0
hsa-miR-3140-5p	1.41341	0.00220427	48.5519	38.9544	127.592	106.756
hsa-miR-625-5p	-5.78292	1.09237e-05	48.5519	47.9438	0.685977	1.16039
hsa-miR-545-3p	-6.71074	5.56202e-05	48.5519	41.9509	0.685977	0
hsa-miR-1229-3p	-6.6638	7.28991e-05	48.5519	38.9544	0.685977	0
hsa-miR-2355-3p	2.74281	3.01642e-17	46.8777	43.4491	297.714	309.824
hsa-miR-6740-3p	-6.79719	3.59797e-05	46.8777	49.4421	0.685977	0
hsa-miR-5188	-8.1049	1.4971e-05	46.8777	43.4491	0	0
hsa-miR-4743-5p	-8.03204	2.49145e-05	46.8777	38.9544	0	0
hsa-miR-193a-3p	-8.00689	3.01082e-05	46.8777	37.4561	0	0
hsa-miR-6774-3p	-7.99238	3.17698e-05	46.0406	37.4561	0	0
hsa-miR-4436b-3p	-7.91333	5.83966e-05	46.0406	32.9614	0	0
hsa-miR-199b-5p	2.67316	1.60118e-11	45.2035	68.9193	379.345	337.674
hsa-miR-224-3p	-3.78712	0.000125592	45.2035	35.9579	3.42988	2.32078
hsa-miR-664b-3p	-8.10155	1.48783e-05	45.2035	44.9474	0	0
hsa-miR-4638-3p	-8.0533	2.00143e-05	45.2035	41.9509	0	0
hsa-miR-518c-5p	-8.0533	2.00143e-05	45.2035	41.9509	0	0
hsa-miR-10393-3p	-3.60275	0.00197674	43.5293	32.9614	4.80184	1.16039
hsa-miR-6779-3p	-7.9852	2.8844e-05	42.6922	40.4526	0	0
hsa-miR-576-3p	-7.90586	4.83559e-05	42.6922	35.9579	0	0
hsa-miR-1229-5p	-6.37135	0.00029911	42.6922	32.9614	0	1.16039
hsa-miR-4646-5p	-7.85039	7.1516e-05	42.6922	32.9614	0	0
hsa-miR-5187-3p	-7.86252	6.21053e-05	41.8551	34.4596	0	0
hsa-miR-6895-3p	-8.03224	2.24391e-05	41.018	44.9474	0	0
hsa-miR-4758-3p	-7.84647	6.60873e-05	41.018	34.4596	0	0
hsa-miR-487b-5p	-7.69712	0.000192595	41.018	26.9684	0	0
hsa-miR-873-3p	1.39587	0.00727054	40.1809	41.9509	87.805	128.803
hsa-miR-154-5p	-5.73693	8.1916e-05	40.1809	46.4456	1.37195	0
hsa-let-7f-2-3p	-4.83497	8.11135e-05	40.1809	32.9614	1.37195	1.16039
hsa-miR-1299	-5.52119	4.3264e-05	40.1809	40.4526	0.685977	1.16039
hsa-miR-4745-3p	-7.83024	7.05142e-05	40.1809	34.4596	0	0
hsa-miR-29b-2-5p	-4.75889	0.000136267	39.3438	29.9649	1.37195	1.16039
hsa-miR-4463	-5.58362	3.32394e-05	39.3438	44.9474	0.685977	1.16039
hsa-miR-5010-3p	-5.3941	8.57969e-05	39.3438	34.4596	0.685977	1.16039
hsa-miR-4687-5p	-6.39045	0.000209415	39.3438	32.9614	0.685977	0
hsa-miR-1293	-5.23979	0.000234728	39.3438	26.9684	0.685977	1.16039
hsa-miR-5189-3p	-7.95185	3.44319e-05	39.3438	41.9509	0	0
hsa-miR-1247-3p	-7.89822	4.5626e-05	39.3438	38.9544	0	0
hsa-miR-4436b-5p	-7.66093	0.000213078	39.3438	26.9684	0	0
hsa-miR-7851-3p	-2.45956	0.00351768	37.6696	41.9509	5.48781	9.28312
hsa-miR-30c-1-3p	-2.52344	0.00301669	37.6696	32.9614	5.48781	6.96234
hsa-miR-583	-5.33014	0.000116037	37.6696	32.9614	0.685977	1.16039
hsa-miR-3135a	-5.29939	0.00013911	37.6696	31.4632	0.685977	1.16039
hsa-miR-636	-7.94815	3.67751e-05	37.6696	43.4491	0	0
hsa-miR-6738-5p	-7.75043	0.000104252	37.6696	32.9614	0	0
hsa-miR-4697-3p	-5.34293	0.000104788	36.8325	34.4596	0.685977	1.16039
hsa-miR-661	-5.24961	0.00017852	36.8325	29.9649	0.685977	1.16039
hsa-miR-6503-3p	-5.18349	0.000269751	36.8325	26.9684	0.685977	1.16039
hsa-miR-3180-3p	-7.67041	0.000164466	36.8325	29.9649	0	0
hsa-miR-3166	-7.63801	0.00020242	36.8325	28.4667	0	0
hsa-miR-6724-5p	2.21	1.55417e-06	35.9954	26.9684	154.345	140.407
hsa-miR-504-5p	1.56366	0.00123457	35.9954	31.4632	108.384	91.6709
hsa-miR-1323	-5.44168	6.64157e-05	35.9954	40.4526	0.685977	1.16039
hsa-miR-6786-3p	-5.2947	0.000132632	35.9954	32.9614	0.685977	1.16039
hsa-miR-3176	-6.25937	0.000346004	35.9954	29.9649	0.685977	0
hsa-miR-6840-5p	-7.7155	0.000120908	35.9954	32.9614	0	0
hsa-miR-3679-5p	3.24383	3.4634e-18	35.1583	31.4632	344.36	290.098
hsa-miR-203a-3p	-4.3135	0.00023266	35.1583	31.4632	2.05793	1.16039
hsa-miR-422a	-6.07832	0.000863546	35.1583	26.9684	0	1.16039
hsa-miR-5006-5p	-6.2219	0.000385682	34.3212	29.9649	0.685977	0
hsa-miR-298	-7.58097	0.000247485	34.3212	28.4667	0	0
hsa-miR-4665-5p	-7.84279	6.9279e-05	33.4841	41.9509	0	0
hsa-miR-548ac	-7.60998	0.000199389	32.647	31.4632	0	0
hsa-miR-200c-3p	2.05313	0.000125569	31.8099	58.4316	174.238	194.946
hsa-miR-99b-3p	-3.71187	0.00034403	31.8099	62.9263	2.74391	4.64156
hsa-miR-548j-5p	-7.33199	0.000921731	31.8099	20.9754	0	0
hsa-miR-452-5p	-6.04972	0.000852422	30.9728	29.9649	0	1.16039
hsa-miR-4728-5p	-7.50119	0.00033743	30.9728	28.4667	0	0
hsa-miR-765	-3.41998	0.000887645	30.1357	32.9614	3.42988	2.32078
hsa-miR-3116	-7.32646	0.000830084	30.1357	22.4737	0	0
hsa-miR-6514-5p	-7.24267	0.00133526	30.1357	19.4772	0	0
hsa-miR-1292-3p	-7.1536	0.00222583	30.1357	16.4807	0	0
hsa-miR-376c-3p	-7.56663	0.000249258	29.2986	32.9614	0	0
hsa-miR-5582-3p	-7.3835	0.000584756	29.2986	25.4702	0	0
hsa-miR-3173-3p	-7.30314	0.000891828	29.2986	22.4737	0	0
hsa-miR-548t-5p	-7.17338	0.0018222	29.2986	17.9789	0	0
hsa-miR-3678-5p	-4.89693	0.000747196	28.4615	23.9719	0.685977	1.16039
hsa-miR-4742-5p	-7.36108	0.000635625	28.4615	25.4702	0	0
hsa-miR-6873-5p	-7.36108	0.000635625	28.4615	25.4702	0	0
hsa-miR-656-3p	2.96677	1.30052e-13	27.6244	25.4702	210.595	206.55
hsa-miR-18a-5p	2.17532	1.2508e-05	27.6244	22.4737	121.418	106.756
hsa-miR-6813-3p	-7.3383	0.000693269	27.6244	25.4702	0	0
hsa-miR-542-3p	2.63598	0.000961427	26.7873	19.4772	80.2593	210.031
hsa-miR-4535	-3.78728	0.00137822	26.7873	40.4526	3.42988	1.16039
hsa-miR-324-5p	2.35541	2.70683e-05	25.9502	17.9789	126.906	100.954
hsa-miR-7112-3p	-4.82426	0.000942955	25.9502	23.9719	0.685977	1.16039
hsa-miR-6509-5p	-4.73589	0.001399	25.9502	20.9754	0.685977	1.16039
hsa-miR-8089	-7.33266	0.000699917	25.9502	26.9684	0	0
hsa-miR-4747-3p	-7.26772	0.000918746	25.1131	25.4702	0	0
hsa-miR-3130-5p	-6.08823	0.000720078	24.276	34.4596	0.685977	0
hsa-miR-889-3p	2.7507	1.32744e-05	23.4389	22.4737	108.384	201.908
hsa-miR-371b-5p	2.95795	0.00032484	23.4389	16.4807	83.6891	229.757
hsa-miR-671-5p	-4.79158	0.0010573	23.4389	25.4702	0.685977	1.16039
hsa-miR-6782-5p	-5.82858	0.00146877	23.4389	25.4702	0.685977	0
hsa-miR-3620-5p	2.58165	4.28707e-06	21.7647	14.9825	103.582	120.681
hsa-miR-3074-3p	-3.19714	0.00808257	21.7647	17.9789	2.05793	2.32078
hsa-miR-4500	-6.97404	0.00288701	21.7647	19.4772	0	0
hsa-miR-20b-5p	2.50651	7.90706e-07	20.0904	23.9719	135.137	112.558
hsa-miR-7107-5p	1.61917	0.00532211	20.0904	20.9754	66.5397	59.1799
hsa-miR-548ai	-6.80122	0.00530259	20.0904	16.4807	0	0
hsa-miR-4313	-7.03952	0.00233752	19.2533	23.9719	0	0
hsa-miR-217-5p	-3.82819	0.00575525	18.4162	17.9789	1.37195	1.16039
hsa-miR-675-5p	-6.79307	0.00523128	18.4162	17.9789	0	0
hsa-miR-5100	2.57994	6.56978e-05	17.5791	11.986	102.896	76.5858
hsa-miR-191-3p	2.21306	0.000139848	17.5791	26.9684	91.9209	111.397
hsa-miR-378c	2.55728	6.65217e-05	17.5791	16.4807	77.5154	124.162
hsa-miR-362-3p	1.79776	0.00611968	17.5791	13.4842	56.9361	52.2176
hsa-miR-6752-3p	-6.81816	0.00484141	17.5791	19.4772	0	0
hsa-miR-4484	2.13501	0.00168686	15.0678	13.4842	73.3995	52.2176
hsa-miR-1469	3.31836	9.84396e-10	13.3936	11.986	133.079	121.841
hsa-miR-29c-5p	2.63405	2.08747e-05	13.3936	13.4842	93.2928	73.1046
hsa-miR-616-5p	2.24654	0.000899852	13.3936	10.4877	58.994	55.6987
hsa-miR-6813-5p	2.51459	0.000170203	10.8823	10.4877	63.1098	59.1799
hsa-miR-548o-3p	2.40319	0.00150498	10.8823	7.49123	51.4482	47.576
hsa-miR-5004-3p	2.5338	0.000187722	10.0452	10.4877	58.308	60.3403
hsa-miR-184	3.75412	4.70228e-07	9.20812	4.49474	104.954	88.1897
hsa-miR-5695	2.28503	0.00795785	9.20812	5.99298	41.8446	33.6513
hsa-miR-153-5p	2.84466	0.00123748	8.37102	4.49474	41.1586	54.5384
hsa-miR-181c-5p	5.11353	1.3161e-07	7.53392	2.99649	103.582	278.494
hsa-miR-1282	2.90341	0.000718369	6.69682	5.99298	56.9361	38.2929
hsa-miR-1273h-5p	5.15479	1.23528e-11	5.85971	2.99649	136.509	197.266
hsa-miR-6842-5p	3.41331	0.000223777	5.85971	2.99649	54.1922	44.0948
hsa-miR-454-3p	2.64201	0.00191351	5.85971	7.49123	45.9604	35.9721
hsa-miR-582-5p	3.29098	3.88785e-05	5.02261	7.49123	64.4818	54.5384
hsa-miR-378a-5p	3.81425	5.94053e-05	4.18551	2.99649	60.3659	42.9345
hsa-miR-606	3.46641	8.23752e-05	4.18551	4.49474	50.0763	45.2552
hsa-miR-9-3p	7.14655	4.40976e-37	3.34841	10.4877	939.788	804.151
hsa-miR-7110-5p	4.27294	3.18621e-07	3.34841	4.49474	76.8294	70.7838
hsa-miR-181d-5p	4.36856	1.65089e-06	3.34841	2.99649	74.0855	58.0195
hsa-miR-4646-3p	4.42376	5.53703e-07	3.34841	2.99649	71.3416	66.1423
hsa-miR-4644	3.71247	2.4762e-05	3.34841	5.99298	63.7958	53.378
hsa-miR-30d-3p	4.09531	1.0362e-05	3.34841	2.99649	58.308	51.0572
hsa-miR-5589-3p	4.01971	0.000337746	3.34841	1.49825	49.3903	33.6513
hsa-miR-5584-5p	3.24625	0.000842867	3.34841	4.49474	39.1007	33.6513
hsa-miR-493-3p	4.95624	7.31565e-08	2.51131	2.99649	94.6648	73.1046
hsa-miR-668-3p	4.81251	3.75423e-06	2.51131	1.49825	62.4239	55.6987
hsa-miR-1249-5p	3.87633	0.000106135	2.51131	4.49474	57.622	40.6137
hsa-miR-371a-3p	4.76748	2.36077e-06	2.51131	2.99649	54.1922	93.9916
hsa-miR-28-5p	4.25558	0.000163138	2.51131	1.49825	43.9025	35.9721
hsa-miR-1281	4.37912	6.52053e-05	2.51131	1.49825	43.2165	44.0948
hsa-miR-7113-5p	6.41513	2.94352e-10	1.6742	1.49825	154.345	119.52
hsa-miR-3675-3p	6.19478	1.80725e-08	1.6742	1.49825	87.119	148.53
hsa-miR-6516-5p	5.0924	7.22468e-06	1.6742	1.49825	58.308	51.0572
hsa-miR-539-3p	4.27305	0.000186899	1.6742	2.99649	52.1342	33.6513
hsa-miR-4688	4.5755	0.000137023	1.6742	1.49825	37.0427	39.4533
hsa-miR-659-3p	4.07877	0.00138384	1.6742	1.49825	27.4391	26.689
hsa-miR-2682-5p	4.53799	0.00656975	1.6742	0	24.6952	20.887
hsa-miR-15a-3p	3.63906	0.00720121	1.6742	1.49825	21.2653	18.5662
hsa-miR-4659b-3p	7.3802	9.63824e-11	0.837102	1.49825	194.817	165.936
hsa-miR-760	7.30745	1.48188e-10	0.837102	1.49825	181.784	161.294
hsa-miR-3199	7.95285	7.04164e-08	0.837102	0	146.799	123.001
hsa-miR-4804-3p	7.65584	3.08024e-07	0.837102	0	117.302	102.114
hsa-miR-6828-3p	7.2633	2.83457e-06	0.837102	0	94.6648	71.9442
hsa-miR-17-3p	6.90486	1.25428e-05	0.837102	0	70.6556	59.1799
hsa-miR-6738-3p	5.82259	5.33495e-06	0.837102	1.49825	67.9117	55.6987
hsa-miR-1199-5p	6.87089	1.34463e-05	0.837102	0	66.5397	60.3403
hsa-miR-190b-5p	5.64067	1.48556e-05	0.837102	1.49825	60.3659	48.7364
hsa-miR-125b-1-3p	4.85543	0.00010023	0.837102	2.99649	60.3659	39.4533
hsa-miR-103a-2-5p	5.66246	1.07651e-05	0.837102	1.49825	56.2501	54.5384
hsa-miR-6745	5.63803	1.23448e-05	0.837102	1.49825	55.5641	53.378
hsa-miR-429	5.67423	1.00692e-05	0.837102	1.49825	54.8781	56.8591
hsa-miR-135a-5p	6.55591	5.50093e-05	0.837102	0	54.1922	47.576
hsa-miR-3690	6.52989	6.19732e-05	0.837102	0	53.5062	46.4156
hsa-miR-6085	6.45942	8.71553e-05	0.837102	0	52.1342	42.9345
hsa-miR-6807-5p	6.44226	9.63411e-05	0.837102	0	52.1342	41.7741
hsa-miR-6865-5p	5.47513	3.15835e-05	0.837102	1.49825	52.1342	45.2552
hsa-miR-380-3p	5.48208	2.93005e-05	0.837102	1.49825	51.4482	46.4156
hsa-miR-4738-3p	5.43672	3.83103e-05	0.837102	1.49825	50.7623	44.0948
hsa-miR-10399-5p	6.24949	0.000268375	0.837102	0	49.3903	32.4909
hsa-miR-609	5.29556	7.86578e-05	0.837102	1.49825	46.6464	39.4533
hsa-miR-3667-3p	5.31876	6.39785e-05	0.837102	1.49825	44.5885	42.9345
hsa-miR-4749-3p	5.31876	6.39785e-05	0.837102	1.49825	44.5885	42.9345
hsa-miR-34a-5p	5.16513	0.000132936	0.837102	1.49825	40.4726	38.2929
hsa-miR-9901	6.27755	0.00016681	0.837102	0	39.7866	44.0948
hsa-miR-101-5p	6.09393	0.000333079	0.837102	0	37.7287	35.9721
hsa-miR-1185-1-3p	4.22208	0.00136563	0.837102	2.99649	37.0427	27.8494
hsa-miR-5683	5.7657	0.0011851	0.837102	0	32.9269	25.5286
hsa-miR-6842-3p	6.92855	9.7233e-05	0.837102	1.49825	19.2073	254.126
hsa-miR-1343-3p	9.25921	1.04924e-08	0	0	145.427	106.756
hsa-miR-450a-2-3p	9.09646	2.04589e-08	0	0	125.534	99.7936
hsa-miR-3157-5p	9.09204	2.06505e-08	0	0	124.848	99.7936
hsa-miR-6894-5p	9.07272	2.04261e-08	0	0	120.732	100.954
hsa-miR-3189-5p	8.51645	9.26322e-07	0	0	89.177	61.5007
hsa-miR-6780a-5p	8.57277	3.28403e-07	0	0	80.2593	76.5858
hsa-miR-455-5p	8.61858	2.47463e-07	0	0	79.5733	82.3877
hsa-miR-524-3p	8.4092	8.8329e-07	0	0	72.7135	67.3027
hsa-miR-4707-3p	8.46042	6.30207e-07	0	0	72.0275	73.1046
hsa-miR-4717-5p	8.40206	9.13928e-07	0	0	72.0275	67.3027
hsa-miR-3909	8.29827	1.80858e-06	0	0	69.2836	60.3403
hsa-miR-1270	8.24607	2.79988e-06	0	0	69.2836	55.6987
hsa-miR-7515	8.32868	1.40813e-06	0	0	68.5977	63.8215
hsa-miR-3124-5p	8.18918	3.41403e-06	0	0	64.4818	55.6987
hsa-miR-6826-3p	8.12414	5.58598e-06	0	0	63.7958	51.0572
hsa-miR-4749-5p	8.11545	5.73661e-06	0	0	63.1098	51.0572
hsa-miR-4999-3p	8.08603	7.39698e-06	0	0	63.1098	48.7364
hsa-miR-219b-3p	8.02226	1.16519e-05	0	0	61.7379	45.2552
hsa-miR-6729-5p	8.09495	5.79886e-06	0	0	60.3659	52.2176
hsa-miR-10392-5p	8.04695	7.80527e-06	0	0	58.994	49.8968
hsa-miR-4657	8.02234	9.11187e-06	0	0	58.308	48.7364
hsa-miR-1197	8.02854	8.38646e-06	0	0	57.622	49.8968
hsa-miR-3916	8.05606	6.63688e-06	0	0	56.2501	53.378
hsa-miR-7155-3p	7.99415	1.01358e-05	0	0	56.2501	48.7364
hsa-miR-4683	8.06811	6.11418e-06	0	0	54.8781	55.6987
hsa-miR-4507	7.94261	1.38709e-05	0	0	54.8781	46.4156
hsa-miR-4721	7.85813	2.70677e-05	0	0	54.8781	40.6137
hsa-miR-140-5p	7.76827	5.8963e-05	0	0	54.8781	34.8117
hsa-miR-6516-3p	7.93274	1.43791e-05	0	0	54.1922	46.4156
hsa-let-7e-3p	6.49914	8.69946e-05	0	1.49825	54.1922	48.7364
hsa-miR-33b-3p	7.9228	1.49596e-05	0	0	53.5062	46.4156
hsa-miR-3939	7.9228	1.49596e-05	0	0	53.5062	46.4156
hsa-miR-2277-5p	7.98459	9.76355e-06	0	0	52.1342	52.2176
hsa-miR-4465	7.88576	1.82714e-05	0	0	52.1342	45.2552
hsa-miR-302c-5p	7.84072	2.43921e-05	0	0	51.4482	42.9345
hsa-miR-6783-3p	7.84072	2.43921e-05	0	0	51.4482	42.9345
hsa-miR-4425	7.87205	1.86411e-05	0	0	50.0763	46.4156
hsa-miR-519d-5p	7.84424	2.18227e-05	0	0	49.3903	45.2552
hsa-miR-6792-3p	7.72344	4.88774e-05	0	0	48.7043	38.2929
hsa-miR-579-3p	7.71195	5.07034e-05	0	0	48.0184	38.2929
hsa-miR-516a-5p	7.79423	2.82502e-05	0	0	47.3324	44.0948
hsa-miR-3150a-5p	7.75743	3.56341e-05	0	0	47.3324	41.7741
hsa-miR-3159	7.76486	3.32419e-05	0	0	46.6464	42.9345
hsa-miR-3685	7.7462	3.73591e-05	0	0	46.6464	41.7741
hsa-miR-643	7.7462	3.73591e-05	0	0	46.6464	41.7741
hsa-miR-4763-5p	7.71582	4.43398e-05	0	0	45.9604	40.6137
hsa-miR-12125	7.67692	5.74371e-05	0	0	45.9604	38.2929
hsa-miR-548as-5p	7.57472	0.000120004	0	0	45.9604	32.4909
hsa-miR-933	7.57472	0.000120004	0	0	45.9604	32.4909
hsa-miR-6881-5p	7.79784	2.71721e-05	0	0	45.2745	46.4156
hsa-miR-218-1-3p	7.66505	5.99297e-05	0	0	45.2745	38.2929
hsa-miR-4713-5p	7.58321	0.000106454	0	0	45.2745	33.6513
hsa-miR-3188	7.74994	3.50631e-05	0	0	44.5885	44.0948
hsa-miR-6833-5p	7.6083	7.86713e-05	0	0	43.2165	37.1325
hsa-miR-3189-3p	7.50096	0.000163244	0	0	43.2165	31.3305
hsa-miR-548e-3p	7.6965	4.63757e-05	0	0	42.5305	42.9345
hsa-miR-6503-5p	7.52753	0.00011928	0	0	41.1586	34.8117
hsa-miR-4677-5p	7.43724	0.000215844	0	0	41.1586	30.1702
hsa-miR-10392-3p	7.49212	0.000144142	0	0	40.4726	33.6513
hsa-miR-4641	7.44656	0.00019295	0	0	40.4726	31.3305
hsa-miR-6740-5p	7.80874	3.46656e-05	0	0	39.1007	53.378
hsa-miR-4758-5p	7.53191	0.000108538	0	0	39.1007	37.1325
hsa-miR-491-3p	7.44197	0.000183215	0	0	39.1007	32.4909
hsa-miR-124-5p	7.36574	0.000270668	0	0	37.7287	30.1702
hsa-miR-651-5p	7.30068	0.000386354	0	0	37.0427	27.8494
hsa-miR-3622b-3p	7.34113	0.000271919	0	0	34.2988	32.4909
hsa-miR-3942-3p	7.1094	0.000945578	0	0	33.6129	23.2078
hsa-miR-3160-5p	7.17797	0.000612367	0	0	32.9269	26.689
hsa-miR-6829-5p	7.08594	0.000931675	0	0	31.5549	24.3682
hsa-miR-9983-3p	7.08594	0.000931675	0	0	31.5549	24.3682
hsa-miR-7848-3p	7.15555	0.000633218	0	0	30.8689	27.8494
hsa-miR-610	7.09194	0.000826985	0	0	29.497	26.689
hsa-miR-4762-5p	6.92932	0.00169807	0	0	28.125	22.0474
hsa-miR-1915-5p	7.06811	0.000894558	0	0	27.4391	27.8494
hsa-miR-412-5p	6.76826	0.00355075	0	0	27.4391	17.4059
hsa-miR-183-3p	7.10961	0.000767386	0	0	26.7531	30.1702
hsa-miR-3150b-3p	7.92419	0.000795586	0	0	14.4055	85.8689
hsa-miR-30c-2-3p	8.12572	0.00242392	0	0	6.17379	109.077
hsa-miR-582-3p	9.50775	0.00259675	0	0	0.685977	299.381
