# Supplementary material for: Acute Cerebral Ischemia Increases a Set of Brain-Specific miRNAs in Serum Small Extracellular Vesicles
Source: Front Mol Neurosci. 2022 Apr 27;15:874903. doi: 10.3389/fnmol.2022.874903 (PMC9094043; doi:10.3389/fnmol.2022.874903)
Supplement: Supplementary Table 8 — List of miRNAs detected in the serum sEVs from tMCAO and sham mice. [file Table_8.xlsx]

## Sheet: Sheet1
miRNA	Sham 1	Sham 2	MCAO 1	MCAO 2
mmu-miR-486b-5p	23158	21915	162548	103431
mmu-miR-21a-5p	11333	15523	68170	39433
mmu-miR-122b-3p	28808	31264	55375	38887
mmu-let-7i-5p	11535	11316	52352	39103
mmu-miR-128-3p	3740	5506	44682	27406
mmu-miR-92a-3p	6173	4718	35916	19578
mmu-miR-148a-3p	12671	33436	33884	29278
mmu-miR-451a	9758	6744	33190	18621
mmu-miR-191-5p	4139	2135	31187	16829
mmu-miR-22-3p	5747	2186	28852	14411
mmu-miR-140-3p	4493	3073	22912	12550
mmu-miR-25-3p	3288	5314	21399	14686
mmu-miR-122-5p	35229	35505	20055	16712
mmu-miR-30d-5p	6728	5697	19627	12415
mmu-miR-30a-5p	6739	4256	19111	10630
mmu-miR-143-3p	9165	6182	17603	9804
mmu-let-7g-5p	7200	5434	17556	10714
mmu-miR-192-5p	6585	6403	16810	11765
mmu-miR-24-3p	2498	1429	15993	5127
mmu-miR-10b-5p	5627	3257	15695	16019
mmu-miR-320-3p	2424	1463	15300	10917
mmu-miR-99a-5p	3465	7169	14671	8960
mmu-miR-378a-3p	3346	3261	14256	8577
mmu-let-7f-5p	2077	3135	13928	12704
mmu-miR-10a-5p	4304	3037	13304	11389
mmu-miR-142a-5p	1535	1026	11908	6164
mmu-miR-27a-3p	1486	2585	10785	5615
mmu-miR-1a-3p	3985	2080	10150	5992
mmu-miR-29a-3p	1737	1137	10131	5571
mmu-miR-27b-3p	2050	3464	9286	4783
mmu-miR-146a-5p	3056	2154	8918	5277
mmu-miR-30e-5p	4155	1055	8576	4585
mmu-let-7a-5p	981	1226	7538	4939
mmu-miR-26a-5p	2305	1299	7430	4743
mmu-miR-215-5p	3747	4243	7393	5212
mmu-miR-93-5p	1508	412	7246	3662
mmu-miR-23a-3p	1659	1615	7050	3635
mmu-miR-423-3p	1151	713	6710	3718
mmu-miR-1b-5p	2654	1452	5909	3337
mmu-miR-423-5p	815	761	5822	4550
mmu-let-7b-5p	2326	2376	5755	3859
mmu-let-7c-5p	3175	3834	4876	3646
mmu-miR-16-5p	1679	660	4561	2306
mmu-miR-181a-5p	790	852	4508	2252
mmu-miR-101b-3p	1087	708	4487	2531
mmu-miR-486b-3p	598	1938	4312	4922
mmu-miR-126a-3p	1839	2028	4175	2717
mmu-miR-328-3p	464	534	4119	2445
mmu-let-7d-5p	405	406	4083	2224
mmu-miR-101a-3p	1595	959	4082	2045
mmu-miR-148b-3p	695	1241	3973	2210
mmu-miR-2137	1551	1206	3750	1964
mmu-miR-221-3p	579	542	3682	1893
mmu-miR-151-3p	713	1435	3464	2586
mmu-miR-20a-5p	793	275	3315	1769
mmu-miR-133a-3p	813	231	3240	1593
mmu-miR-185-5p	610	322	3098	1609
mmu-miR-1839-5p	387	375	3011	1652
mmu-miR-144-3p	325	100	2700	1336
mmu-let-7d-3p	545	494	2680	1550
mmu-miR-125a-5p	849	543	2301	1618
mmu-miR-484	320	233	2282	1216
mmu-miR-486a-3p	326	434	2201	1293
mmu-miR-1198-5p	280	510	2074	1450
mmu-miR-532-5p	454	516	2014	1226
mmu-miR-146b-5p	1649	1165	2012	1465
mmu-miR-222-3p	326	566	1914	1058
mmu-miR-140-5p	467	135	1778	1059
mmu-miR-181b-5p	271	278	1737	855
mmu-miR-6236	785	578	1734	1935
mmu-miR-199b-3p	810	623	1719	825
mmu-miR-378c	245	296	1619	852
mmu-miR-150-5p	683	450	1565	785
mmu-miR-126b-3p	547	190	1549	849
mmu-miR-375-3p	326	351	1540	879
mmu-miR-24-2-5p	242	229	1483	706
mmu-miR-186-5p	620	264	1479	880
mmu-miR-19b-3p	407	72	1476	778
mmu-miR-30c-5p	645	640	1469	881
mmu-miR-181d-5p	320	237	1410	757
mmu-miR-7a-5p	353	2469	1391	918
mmu-miR-26b-5p	691	399	1381	760
mmu-miR-5126	257	406	1370	696
mmu-miR-744-5p	268	263	1367	756
mmu-miR-100-5p	296	999	1353	767
mmu-miR-3074-5p	175	960	1268	4502
mmu-miR-30a-3p	350	534	1219	742
mmu-miR-9-5p	7	1	1183	602
mmu-miR-340-5p	455	248	1156	581
mmu-miR-17-5p	260	174	1050	544
mmu-miR-223-3p	581	444	1022	582
mmu-miR-106b-3p	423	402	1017	496
mmu-miR-99b-5p	189	595	985	675
mmu-miR-3473e	274	726	952	748
mmu-miR-152-3p	233	263	930	495
mmu-miR-5100	986	1427	883	1065
mmu-miR-107-3p	81	50	860	452
mmu-miR-182-5p	48	377	849	518
mmu-miR-139-5p	270	346	835	464
mmu-miR-183-5p	90	221	817	577
mmu-miR-125b-5p	353	316	811	449
mmu-miR-361-3p	201	267	750	587
mmu-miR-145a-3p	228	148	730	469
mmu-miR-103-3p	378	216	694	358
mmu-miR-200a-3p	310	246	646	336
mmu-miR-106b-5p	90	62	646	309
mmu-miR-339-5p	529	25	609	142
mmu-miR-3473b	258	85	582	141
mmu-miR-425-5p	70	99	576	316
mmu-miR-144-5p	158	16	575	263
mmu-miR-676-3p	131	113	573	368
mmu-miR-9-3p	1	1	565	274
mmu-miR-5106	3142	2199	561	611
mmu-miR-499-5p	129	71	534	271
mmu-miR-342-3p	149	85	523	302
mmu-miR-223-5p	144	176	517	524
mmu-miR-203-3p	219	80	510	197
mmu-miR-127-3p	90	100	508	282
mmu-miR-19a-3p	147	61	478	326
mmu-miR-92b-3p	32	128	449	267
mmu-miR-322-3p	66	47	445	239
mmu-miR-23b-3p	69	129	412	72
mmu-miR-129-5p	5	13	409	344
mmu-miR-194-5p	142	369	401	250
mmu-miR-434-3p	20	21	399	214
mmu-miR-142a-3p	67	53	395	260
mmu-miR-206-3p	104	124	385	244
mmu-miR-382-5p	27	31	384	180
mmu-miR-15b-5p	81	74	366	170
mmu-miR-674-3p	53	103	361	262
mmu-miR-145a-5p	212	89	355	208
mmu-miR-501-3p	76	68	349	220
mmu-miR-361-5p	63	65	348	163
mmu-miR-218-5p	38	46	343	187
mmu-miR-129b-3p	5	3	343	215
mmu-miR-98-5p	122	144	342	252
mmu-miR-22-5p	43	41	340	187
mmu-miR-471-5p	241	213	329	296
mmu-miR-433-3p	5	10	327	176
mmu-miR-15b-3p	82	49	326	171
mmu-miR-149-5p	83	109	312	179
mmu-miR-872-5p	50	29	311	191
mmu-miR-30b-5p	78	132	295	161
mmu-miR-1843b-5p	71	131	294	172
mmu-miR-421-3p	77	26	282	176
mmu-let-7c-2-3p	92	54	271	202
mmu-miR-1981-5p	62	138	269	241
mmu-miR-330-3p	42	29	264	170
mmu-miR-1964-3p	45	77	259	213
mmu-miR-1195	94	68	240	192
mmu-miR-1968-5p	28	17	221	131
mmu-miR-344-3p	253	3	219	29
mmu-miR-28a-3p	56	136	217	128
mmu-miR-298-5p	19	29	214	111
mmu-miR-130a-3p	20	26	204	112
mmu-miR-669c-5p	62	49	198	167
mmu-miR-210-3p	20	40	198	93
mmu-miR-338-5p	27	15	198	108
mmu-miR-200b-3p	140	91	197	114
mmu-miR-652-3p	84	45	197	109
mmu-miR-224-5p	62	238	196	116
mmu-miR-3470b	61	34	196	151
mmu-miR-125b-2-3p	57	47	193	111
mmu-miR-574-3p	33	37	193	113
mmu-miR-3535	91	98	192	180
mmu-miR-541-5p	21	47	191	119
mmu-let-7e-5p	32	69	190	118
mmu-miR-16-1-3p	49	38	190	92
mmu-miR-148b-5p	47	26	188	103
mmu-miR-30e-3p	65	113	182	131
mmu-miR-214-3p	56	57	176	99
mmu-miR-300-3p	10	5	170	85
mmu-miR-124-3p	0	0	169	84
mmu-miR-3074-2-3p	16	91	168	167
mmu-miR-133b-3p	38	13	168	90
mmu-miR-6538	49	79	166	92
mmu-miR-15a-5p	35	19	157	86
mmu-miR-29b-3p	27	35	155	76
mmu-miR-205-5p	133	72	145	74
mmu-miR-425-3p	22	19	145	81
mmu-miR-136-3p	11	8	135	65
mmu-miR-132-3p	32	32	130	61
mmu-miR-10a-3p	28	12	125	62
mmu-miR-200c-3p	80	69	123	71
mmu-miR-1843b-3p	38	8	120	60
mmu-miR-32-5p	14	27	117	70
mmu-miR-598-3p	3	3	117	52
mmu-miR-381-3p	18	27	116	80
mmu-miR-326-3p	22	21	115	60
mmu-miR-503-5p	21	21	114	56
mmu-miR-7048-3p	71	5	114	1
mmu-miR-134-5p	19	15	113	74
mmu-miR-29c-3p	10	15	108	54
mmu-miR-503-3p	16	21	102	69
mmu-miR-6937-5p	644	278	101	127
mmu-miR-345-3p	17	14	97	63
mmu-let-7j	18	26	96	46
mmu-miR-5112	318	201	95	94
mmu-miR-191-3p	9	19	95	60
mmu-miR-3470a	18	10	95	80
mmu-miR-323-3p	0	1	95	53
mmu-miR-199a-5p	114	92	93	58
mmu-miR-99b-3p	25	58	93	58
mmu-miR-5113	15	8	92	50
mmu-miR-339-3p	19	6	90	53
mmu-miR-130b-3p	10	9	89	46
mmu-miR-203b-5p	26	47	88	120
mmu-miR-219b-5p	1	0	85	47
mmu-miR-709	54	45	83	81
mmu-miR-455-5p	103	150	82	57
mmu-miR-8114	13	10	81	42
mmu-miR-27a-5p	29	54	80	62
mmu-miR-378d	18	18	79	36
mmu-miR-676-5p	19	15	79	54
mmu-miR-379-5p	19	17	78	39
mmu-miR-350-5p	12	7	78	57
mmu-miR-3968	17	16	77	50
mmu-miR-93-3p	6	7	77	40
mmu-miR-18a-5p	21	18	76	36
mmu-miR-208a-3p	29	9	75	33
mmu-miR-341-3p	0	1	74	28
mmu-miR-495-3p	3	3	71	37
mmu-miR-181c-5p	21	14	70	34
mmu-miR-3090-5p	27	0	70	2
mmu-miR-543-3p	4	2	69	36
mmu-miR-668-3p	0	0	68	34
mmu-miR-10b-3p	16	7	67	45
mmu-miR-351-5p	15	45	66	42
mmu-miR-708-3p	3	17	66	52
mmu-miR-335-3p	8	9	66	44
mmu-miR-1843a-5p	16	33	65	40
mmu-miR-181c-3p	10	9	65	31
mmu-miR-130b-5p	14	22	64	39
mmu-miR-138-5p	5	1	64	29
mmu-miR-8117	164	15	63	55
mmu-miR-770-3p	0	0	63	33
mmu-miR-215-3p	37	27	62	43
mmu-miR-125a-3p	10	23	62	38
mmu-miR-450b-5p	15	17	62	47
mmu-miR-409-3p	5	4	61	37
mmu-miR-196b-5p	12	16	59	39
mmu-miR-700-3p	5	7	59	28
mmu-miR-410-3p	2	0	59	29
mmu-miR-335-5p	4	2	58	33
mmu-miR-671-3p	6	24	57	45
mmu-miR-429-3p	47	21	56	27
mmu-miR-378b	6	4	56	14
mmu-miR-187-3p	14	9	55	27
mmu-miR-450b-3p	12	2	54	33
mmu-miR-542-3p	18	27	53	69
mmu-miR-148a-5p	5	22	53	34
mmu-miR-296-3p	10	12	53	25
mmu-miR-330-5p	2	11	53	30
mmu-miR-1306-5p	23	10	53	24
mmu-miR-20b-5p	10	2	53	22
mmu-miR-129-2-3p	0	2	53	27
mmu-miR-5099	26	987	52	30
mmu-miR-374b-5p	18	188	51	25
mmu-miR-674-5p	10	15	50	25
mmu-miR-363-3p	7	6	50	26
mmu-miR-664-5p	8	10	49	37
mmu-miR-344d-3p	2	0	49	42
mmu-miR-122b-5p	61	52	48	36
mmu-miR-3473h-5p	7	12	48	40
mmu-miR-1983	7	6	48	35
mmu-miR-195a-3p	25	27	47	40
mmu-miR-125b-1-3p	9	18	47	29
mmu-miR-450a-5p	10	20	46	24
mmu-miR-18a-3p	10	14	46	35
mmu-miR-664-3p	10	10	46	31
mmu-miR-150-3p	2	10	46	32
mmu-miR-199b-5p	44	5	46	10
mmu-miR-1306-3p	7	8	45	32
mmu-let-7i-3p	8	7	45	21
mmu-miR-3964	5	6	44	25
mmu-miR-1258-3p	7	72	43	607
mmu-let-7b-3p	11	23	43	20
mmu-miR-3068-5p	4	7	42	23
mmu-miR-6240	121	53	40	7
mmu-miR-706	6	9	38	37
mmu-miR-212-3p	9	5	38	24
mmu-miR-6988-3p	10	4	38	30
mmu-miR-485-5p	5	4	37	23
mmu-miR-126b-5p	12	60	36	37
mmu-miR-378a-5p	18	16	36	21
mmu-miR-1843a-3p	16	9	36	27
mmu-miR-142b	8	8	36	40
mmu-miR-3547-5p	23	4	36	16
mmu-miR-217-5p	2	0	36	23
mmu-miR-8097	6	2	35	23
mmu-miR-1194	13	1	35	18
mmu-miR-881-3p	3	7	34	18
mmu-miR-147-3p	10	15	33	16
mmu-miR-25-5p	10	5	33	19
mmu-miR-760-3p	2	1	33	14
mmu-miR-342-5p	7	12	32	26
mmu-miR-101c	10	9	32	16
mmu-miR-465b-5p	4	9	32	21
mmu-miR-34c-5p	6	8	32	32
mmu-miR-669p-5p	6	1	32	19
mmu-miR-3071-5p	5	0	32	21
mmu-miR-434-5p	14	27	31	23
mmu-miR-181a-1-3p	4	15	31	10
mmu-miR-872-3p	7	2	31	19
mmu-miR-143-5p	12	4	30	17
mmu-miR-190b-5p	12	0	30	20
mmu-miR-7b-5p	5	32	29	15
mmu-miR-3473f	10	23	29	66
mmu-miR-195a-5p	10	18	29	12
mmu-miR-873a-5p	0	0	29	14
mmu-miR-221-5p	8	67	28	15
mmu-miR-181a-2-3p	8	9	28	19
mmu-miR-615-3p	10	11	27	15
mmu-miR-222-5p	3	10	27	13
mmu-miR-672-5p	5	7	27	20
mmu-miR-690	5	5	27	16
mmu-miR-193b-3p	9	12	26	12
mmu-miR-185-3p	8	8	26	14
mmu-miR-193a-5p	3	6	26	11
mmu-miR-3057-5p	5	2	26	25
mmu-miR-133a-5p	11	1	26	14
mmu-miR-214-5p	9	17	25	17
mmu-miR-331-5p	6	6	25	10
mmu-miR-21a-3p	0	47	24	10
mmu-miR-21c	5	12	24	12
mmu-miR-152-5p	2	11	24	19
mmu-miR-582-3p	7	10	24	11
mmu-miR-497a-5p	5	3	24	10
mmu-miR-874-3p	4	2	24	11
mmu-miR-200b-5p	6	9	23	23
mmu-miR-324-3p	4	5	23	11
mmu-miR-3966	7	4	23	11
mmu-miR-3473a	6	4	23	15
mmu-miR-3969	1	2	23	4
mmu-miR-301a-3p	2	1	23	8
mmu-miR-151-5p	11	27	22	8
mmu-miR-704	26	22	22	2
mmu-miR-155-5p	24	21	22	12
mmu-miR-1191a	4	8	22	9
mmu-miR-669o-3p	2	2	22	9
mmu-miR-129b-5p	1	2	22	15
mmu-miR-431-3p	0	0	22	13
mmu-let-7f-1-3p	5	15	21	19
mmu-miR-340-3p	8	7	21	17
mmu-miR-465c-5p	9	5	21	14
mmu-miR-466g	3	4	21	9
mmu-miR-5108	7	3	21	32
mmu-miR-411-5p	9	2	21	13
mmu-miR-363-5p	5	1	21	15
mmu-miR-8112	1	1	21	12
mmu-miR-873a-3p	0	0	21	15
mmu-miR-505-5p	6	5	20	6
mmu-miR-17-3p	6	2	20	8
mmu-miR-5132-5p	3	0	20	10
mmu-miR-139-3p	7	8	19	9
mmu-miR-127-5p	3	5	19	6
mmu-let-7e-3p	2	5	19	10
mmu-miR-219a-1-3p	1	4	19	14
mmu-miR-12180-3p	4	1	19	12
mmu-miR-23a-5p	15	6	18	2
mmu-miR-3473c	6	4	18	16
mmu-miR-219c-5p	3	2	18	11
mmu-miR-184-3p	13	19	17	17
mmu-miR-30d-3p	7	6	17	13
mmu-miR-3473d	2	3	17	14
mmu-miR-485-3p	4	2	17	12
mmu-miR-877-5p	1	2	17	11
mmu-miR-382-3p	0	2	17	12
mmu-miR-1298-5p	0	1	17	9
mmu-miR-130a-5p	2	0	17	7
mmu-miR-490-3p	2	0	17	10
mmu-miR-3068-3p	3	7	16	8
mmu-let-7f-2-3p	8	6	16	13
mmu-miR-204-5p	11	5	16	11
mmu-miR-5119	11	3	16	31
mmu-miR-1927	2	2	16	10
mmu-miR-33-5p	2	1	16	10
mmu-miR-370-3p	1	1	16	14
mmu-miR-365-3p	15	20	15	8
mmu-miR-532-3p	3	9	15	7
mmu-miR-212-5p	4	6	15	10
mmu-miR-7653-5p	0	1	15	8
mmu-miR-346-5p	1	0	15	6
mmu-miR-412-5p	0	0	15	8
mmu-miR-322-5p	5	19	14	6
mmu-miR-6945-3p	16	13	14	3
mmu-miR-16-2-3p	4	8	14	5
mmu-miR-6906-3p	9	2	14	1
mmu-miR-219a-2-3p	0	0	14	8
mmu-miR-494-3p	3	53	13	156
mmu-miR-1970	2	4	13	10
mmu-miR-1960	4	2	13	6
mmu-miR-350-3p	4	2	13	8
mmu-miR-345-5p	8	1	13	8
mmu-miR-8116	1	1	13	7
mmu-miR-344b-3p	1	0	13	4
mmu-miR-196a-5p	5	30	12	9
mmu-miR-30f	9	18	12	19
mmu-miR-5128	8	12	12	17
mmu-miR-714	32	8	12	9
mmu-miR-6979-3p	2	4	12	10
mmu-miR-497b	5	3	12	11
mmu-miR-362-3p	0	1	12	9
mmu-miR-770-5p	0	1	12	3
mmu-miR-299a-3p	3	0	12	8
mmu-miR-376b-3p	2	0	12	8
mmu-miR-1955-3p	1	0	12	5
mmu-miR-3061-5p	1	0	12	4
mmu-miR-30c-2-3p	3	14	11	8
mmu-miR-28a-5p	2	10	11	8
mmu-miR-712-3p	13	8	11	12
mmu-miR-671-5p	2	5	11	7
mmu-miR-101a-5p	6	4	11	5
mmu-miR-511-5p	6	4	11	6
mmu-miR-3960	6	3	11	8
mmu-miR-187-5p	1	3	11	3
mmu-miR-871-3p	0	3	11	3
mmu-miR-3074-1-3p	2	2	11	5
mmu-miR-1946a	1	2	11	5
mmu-miR-3060-3p	1	1	11	6
mmu-miR-7688-5p	1	1	11	12
mmu-miR-3102-5p.2-5p	0	1	11	3
mmu-miR-106a-5p	4	0	11	8
mmu-miR-511-3p	4	0	11	8
mmu-miR-351-3p	1	0	11	1
mmu-miR-96-5p	0	56	10	4
mmu-miR-5129-3p	1	13	10	7
mmu-miR-712-5p	12	11	10	8
mmu-miR-141-3p	7	9	10	5
mmu-let-7k	2	3	10	4
mmu-miR-466i-3p	2	3	10	7
mmu-miR-301a-5p	1	3	10	4
mmu-miR-6395	0	2	10	6
mmu-miR-505-3p	3	1	10	6
mmu-miR-877-3p	3	1	10	12
mmu-miR-3472	0	1	10	8
mmu-miR-297b-5p	2	0	10	4
mmu-miR-669f-3p	1	0	10	7
mmu-miR-487b-3p	0	0	10	3
mmu-miR-7667-5p	4	9	9	17
mmu-miR-331-3p	11	7	9	2
mmu-miR-1224-5p	2	5	9	20
mmu-miR-3474	0	5	9	11
mmu-miR-1839-3p	3	2	9	5
mmu-miR-132-5p	2	2	9	9
mmu-miR-6957-3p	2	2	9	7
mmu-miR-467g	0	2	9	5
mmu-miR-7042-5p	0	2	9	8
mmu-miR-691	15	1	9	1
mmu-miR-6899-3p	4	1	9	4
mmu-miR-12194-3p	2	1	9	9
mmu-miR-7010-5p	1	1	9	10
mmu-miR-383-5p	1	0	9	9
mmu-miR-124b-3p	0	0	9	7
mmu-miR-3081-3p	6	15	8	7
mmu-miR-21b	1	9	8	3
mmu-miR-6412	7	7	8	5
mmu-miR-3970	3	5	8	4
mmu-miR-700-5p	7	4	8	5
mmu-miR-3962	3	4	8	3
mmu-miR-3473g	0	3	8	3
mmu-miR-744-3p	0	3	8	4
mmu-miR-9769-3p	5	2	8	10
mmu-miR-7666-3p	3	2	8	7
mmu-miR-6516-5p	2	2	8	3
mmu-miR-802-5p	2	2	8	6
mmu-miR-369-3p	0	2	8	5
mmu-miR-409-5p	0	2	8	5
mmu-miR-1946b	1	1	8	8
mmu-miR-7029-3p	1	1	8	7
mmu-miR-137-3p	0	1	8	7
mmu-miR-666-5p	0	1	8	7
mmu-miR-6960-5p	0	1	8	4
mmu-miR-7091-5p	0	1	8	4
mmu-miR-879-5p	0	1	8	5
mmu-miR-7016-3p	17	0	8	4
mmu-miR-7115-5p	5	0	8	4
mmu-miR-129-1-3p	1	0	8	6
mmu-miR-667-3p	1	0	8	8
mmu-miR-3099-3p	0	0	8	9
mmu-miR-344-5p	0	0	8	0
mmu-miR-380-3p	0	0	8	4
mmu-miR-6967-3p	0	0	8	8
mmu-miR-9b-5p	0	0	8	43
mmu-miR-203b-3p	4	6	7	5
mmu-miR-3058-3p	2	6	7	17
mmu-miR-7043-3p	1	5	7	4
mmu-miR-1945	0	4	7	5
mmu-miR-34b-3p	0	4	7	4
mmu-miR-1187	3	3	7	7
mmu-miR-455-3p	6	2	7	5
mmu-miR-5134-5p	3	2	7	8
mmu-miR-188-5p	2	2	7	1
mmu-miR-26a-2-3p	1	2	7	6
mmu-miR-6989-3p	0	2	7	3
mmu-miR-466c-5p	2	1	7	4
mmu-miR-7213-5p	1	1	7	3
mmu-miR-1981-3p	0	1	7	2
mmu-miR-467e-5p	3	0	7	1
mmu-miR-6950-3p	1	0	7	3
mmu-miR-98-3p	2	10	6	3
mmu-miR-500-3p	1	6	6	6
mmu-miR-6918-3p	6	4	6	0
mmu-miR-6380	4	3	6	3
mmu-miR-5107-3p	3	3	6	3
mmu-miR-3082-5p	1	3	6	17
mmu-miR-32-3p	0	3	6	0
mmu-miR-1943-5p	3	2	6	6
mmu-miR-483-5p	1	2	6	7
mmu-miR-324-5p	2	1	6	3
mmu-miR-540-3p	2	1	6	3
mmu-miR-465c-3p	1	1	6	5
mmu-miR-467a-5p	0	1	6	3
mmu-miR-6363	0	1	6	1
mmu-miR-1247-5p	2	0	6	8
mmu-miR-3064-5p	2	0	6	2
mmu-miR-483-3p	1	0	6	4
mmu-miR-488-3p	1	0	6	9
mmu-miR-7658-3p	1	0	6	5
mmu-miR-8103	1	0	6	8
mmu-miR-380-5p	0	0	6	1
mmu-miR-5134-3p	0	0	6	2
mmu-miR-6356	3	23	5	16
mmu-miR-34a-5p	3	17	5	3
mmu-miR-7063-5p	0	8	5	5
mmu-miR-31-5p	4	6	5	1
mmu-miR-23b-5p	1	5	5	7
mmu-miR-7657-3p	8	4	5	0
mmu-miR-1941-5p	2	4	5	3
mmu-miR-1947-5p	1	3	5	7
mmu-miR-5121	1	3	5	3
mmu-miR-1961	0	3	5	1
mmu-miR-6928-3p	0	3	5	4
mmu-miR-878-5p	0	3	5	3
mmu-miR-6969-3p	5	2	5	1
mmu-miR-7682-3p	5	2	5	0
mmu-miR-34c-3p	2	2	5	2
mmu-miR-362-5p	1	2	5	4
mmu-miR-7a-1-3p	1	2	5	4
mmu-miR-1934-5p	0	2	5	1
mmu-miR-7687-5p	0	2	5	0
mmu-miR-7005-5p	15	1	5	0
mmu-miR-29c-5p	5	1	5	4
mmu-miR-7063-3p	3	1	5	0
mmu-miR-1934-3p	1	1	5	1
mmu-miR-6540-5p	1	1	5	2
mmu-miR-7667-3p	1	1	5	9
mmu-miR-26b-3p	4	0	5	2
mmu-miR-337-5p	2	0	5	2
mmu-miR-6922-5p	2	0	5	2
mmu-miR-154-5p	0	0	5	3
mmu-miR-219b-3p	0	0	5	1
mmu-miR-323-5p	0	0	5	0
mmu-miR-493-5p	0	0	5	2
mmu-miR-3963	0	39	4	42
mmu-miR-7058-3p	0	11	4	19
mmu-miR-7212-5p	8	9	4	0
mmu-miR-30b-3p	2	6	4	4
mmu-miR-3095-3p	2	5	4	3
mmu-miR-6996-5p	4	3	4	3
mmu-miR-3061-3p	0	3	4	3
mmu-miR-3097-3p	0	3	4	7
mmu-miR-3066-5p	2	2	4	2
mmu-miR-6909-3p	2	2	4	4
mmu-miR-5114	1	2	4	6
mmu-miR-6952-3p	1	2	4	9
mmu-miR-7009-3p	1	2	4	2
mmu-miR-384-5p	0	2	4	2
mmu-miR-431-5p	0	2	4	2
mmu-miR-466k	0	2	4	5
mmu-miR-208b-3p	3	1	4	4
mmu-miR-1948-5p	2	1	4	0
mmu-miR-6943-3p	2	1	4	3
mmu-miR-7015-3p	1	1	4	5
mmu-miR-6914-5p	0	1	4	0
mmu-miR-6980-3p	0	1	4	2
mmu-miR-7660-5p	0	1	4	1
mmu-miR-7670-5p	5	0	4	2
mmu-miR-15a-3p	2	0	4	2
mmu-miR-369-5p	2	0	4	1
mmu-miR-466f-3p	2	0	4	5
mmu-miR-467c-5p	2	0	4	2
mmu-miR-137-5p	1	0	4	1
mmu-miR-6948-3p	1	0	4	2
mmu-miR-186-3p	0	0	4	2
mmu-miR-411-3p	0	0	4	0
mmu-miR-467b-5p	0	0	4	1
mmu-miR-5125	0	0	4	2
mmu-miR-7049-5p	0	0	4	3
mmu-miR-7046-3p	6	822	3	50
mmu-miR-452-5p	1	79	3	2
mmu-miR-3965	2	24	3	1
mmu-miR-200a-5p	1	10	3	3
mmu-miR-7679-3p	0	7	3	7
mmu-let-7c-1-3p	3	5	3	3
mmu-miR-194-1-3p	0	5	3	3
mmu-miR-677-5p	2	4	3	2
mmu-miR-18b-5p	1	4	3	5
mmu-miR-1903	1	4	3	12
mmu-miR-136-5p	0	3	3	2
mmu-miR-5104	4	2	3	3
mmu-miR-216a-5p	1	2	3	2
mmu-miR-8091	1	2	3	2
mmu-miR-24-1-5p	0	2	3	1
mmu-miR-329-3p	0	2	3	2
mmu-miR-5107-5p	0	2	3	3
mmu-miR-6955-5p	0	2	3	1
mmu-miR-7073-5p	0	2	3	2
mmu-miR-7661-3p	3	1	3	2
mmu-miR-210-5p	2	1	3	4
mmu-miR-3103-3p	1	1	3	7
mmu-miR-6971-3p	1	1	3	4
mmu-miR-7079-3p	1	1	3	4
mmu-miR-7094-3p	1	1	3	6
mmu-miR-7117-3p	1	1	3	2
mmu-miR-1198-3p	0	1	3	0
mmu-miR-12202-3p	0	1	3	2
mmu-miR-128-1-5p	0	1	3	0
mmu-miR-182-3p	0	1	3	3
mmu-miR-1955-5p	0	1	3	4
mmu-miR-29a-5p	0	1	3	5
mmu-miR-3071-3p	0	1	3	1
mmu-miR-5130	0	1	3	4
mmu-miR-6956-3p	0	1	3	2
mmu-miR-7052-3p	0	1	3	2
mmu-miR-3084-3p	3	0	3	3
mmu-miR-377-3p	2	0	3	1
mmu-miR-702-3p	2	0	3	2
mmu-miR-1950	1	0	3	2
mmu-miR-3572-5p	1	0	3	0
mmu-miR-449a-5p	1	0	3	1
mmu-miR-466h-5p	1	0	3	3
mmu-miR-5622-3p	1	0	3	1
mmu-miR-653-5p	1	0	3	0
mmu-miR-669e-5p	1	0	3	2
mmu-miR-6903-3p	1	0	3	4
mmu-miR-6911-5p	1	0	3	2
mmu-miR-6932-3p	1	0	3	1
mmu-miR-1930-5p	0	0	3	4
mmu-miR-204-3p	0	0	3	2
mmu-miR-3065-3p	0	0	3	3
mmu-miR-3069-3p	0	0	3	1
mmu-miR-3080-5p	0	0	3	1
mmu-miR-3102-3p.2-3p	0	0	3	5
mmu-miR-3103-5p	0	0	3	4
mmu-miR-344f-3p	0	0	3	4
mmu-miR-370-5p	0	0	3	1
mmu-miR-376c-3p	0	0	3	1
mmu-miR-5124a	0	0	3	1
mmu-miR-5132-3p	0	0	3	1
mmu-miR-5615-3p	0	0	3	1
mmu-miR-574-5p	0	0	3	3
mmu-miR-592-5p	0	0	3	2
mmu-miR-6359	0	0	3	0
mmu-miR-669n	0	0	3	1
mmu-miR-673-5p	0	0	3	3
mmu-miR-6962-3p	0	0	3	4
mmu-miR-6967-5p	0	0	3	1
mmu-miR-6974-3p	0	0	3	5
mmu-miR-6977-5p	0	0	3	2
mmu-miR-7078-5p	0	0	3	3
mmu-miR-7083-3p	0	0	3	1
mmu-miR-7227-3p	0	0	3	0
mmu-miR-7669-5p	0	0	3	1
mmu-miR-7670-3p	0	0	3	2
mmu-miR-7689-3p	0	0	3	1
mmu-miR-8094	0	0	3	2
mmu-miR-6539	0	10	2	6
mmu-miR-8109	5	9	2	3
mmu-miR-682	1	6	2	1
mmu-miR-763	2	5	2	0
mmu-miR-1938	1	5	2	8
mmu-miR-410-5p	1	5	2	2
mmu-miR-5123	1	5	2	3
mmu-miR-1931	0	5	2	15
mmu-miR-374c-3p	0	5	2	3
mmu-miR-193b-5p	0	4	2	2
mmu-miR-3967	0	4	2	1
mmu-miR-28b	3	3	2	2
mmu-miR-7030-3p	2	3	2	2
mmu-miR-6364	1	3	2	5
mmu-miR-6933-5p	0	3	2	1
mmu-miR-6948-5p	0	3	2	3
mmu-miR-883a-3p	0	3	2	1
mmu-miR-5620-3p	4	2	2	7
mmu-miR-494-5p	3	2	2	0
mmu-miR-329-5p	2	2	2	5
mmu-miR-7075-3p	2	2	2	3
mmu-miR-1954	1	2	2	3
mmu-miR-365-2-5p	1	2	2	4
mmu-miR-8106	1	2	2	2
mmu-miR-6966-3p	0	2	2	3
mmu-miR-6990-5p	0	2	2	14
mmu-miR-758-5p	0	2	2	2
mmu-miR-7668-3p	0	2	2	5
mmu-miR-1192	3	1	2	3
mmu-miR-5110	3	1	2	7
mmu-miR-1941-3p	2	1	2	2
mmu-miR-219c-3p	2	1	2	1
mmu-miR-6973b-5p	2	1	2	1
mmu-miR-7091-3p	2	1	2	2
mmu-miR-669b-3p	1	1	2	2
mmu-miR-6897-3p	1	1	2	0
mmu-miR-6911-3p	1	1	2	0
mmu-miR-6961-5p	1	1	2	1
mmu-miR-7036b-5p	1	1	2	2
mmu-miR-708-5p	1	1	2	1
mmu-miR-7087-5p	1	1	2	2
mmu-miR-7219-3p	1	1	2	0
mmu-miR-8118	1	1	2	1
mmu-miR-12185-5p	0	1	2	1
mmu-miR-194-2-3p	0	1	2	1
mmu-miR-1949	0	1	2	1
mmu-miR-19b-2-5p	0	1	2	1
mmu-miR-201-5p	0	1	2	2
mmu-miR-211-5p	0	1	2	2
mmu-miR-29b-1-5p	0	1	2	0
mmu-miR-3082-3p	0	1	2	2
mmu-miR-466m-5p	0	1	2	1
mmu-miR-5104b-5p	0	1	2	3
mmu-miR-669l-5p	0	1	2	0
mmu-miR-6769b-3p	0	1	2	1
mmu-miR-6952-5p	0	1	2	1
mmu-miR-6982-3p	0	1	2	0
mmu-miR-7022-3p	0	1	2	3
mmu-miR-7038-5p	0	1	2	1
mmu-miR-7045-3p	0	1	2	1
mmu-miR-7093-3p	0	1	2	3
mmu-miR-7070-3p	4	0	2	2
mmu-miR-701-5p	3	0	2	1
mmu-miR-711	3	0	2	1
mmu-miR-3105-3p	2	0	2	2
mmu-miR-7653-3p	2	0	2	2
mmu-miR-8105	2	0	2	2
mmu-miR-147-5p	1	0	2	4
mmu-miR-20a-3p	1	0	2	2
mmu-miR-3084-5p	1	0	2	2
mmu-miR-3102-3p	1	0	2	3
mmu-miR-344e-3p	1	0	2	1
mmu-miR-470-5p	1	0	2	3
mmu-miR-6418-3p	1	0	2	1
mmu-miR-669b-5p	1	0	2	1
mmu-miR-6961-3p	1	0	2	3
mmu-miR-6987-5p	1	0	2	2
mmu-miR-7058-5p	1	0	2	2
mmu-miR-7658-5p	1	0	2	0
mmu-miR-8096	1	0	2	1
mmu-miR-8108	1	0	2	0
mmu-miR-99a-3p	1	0	2	1
mmu-miR-101b-5p	0	0	2	2
mmu-miR-12197-3p	0	0	2	1
mmu-miR-12205-3p	0	0	2	0
mmu-miR-1224-3p	0	0	2	0
mmu-miR-1231-5p	0	0	2	2
mmu-miR-134-3p	0	0	2	2
mmu-miR-135a-2-3p	0	0	2	2
mmu-miR-146b-3p	0	0	2	1
mmu-miR-1953	0	0	2	1
mmu-miR-1958	0	0	2	0
mmu-miR-1968-3p	0	0	2	1
mmu-miR-202-5p	0	0	2	2
mmu-miR-208a-5p	0	0	2	2
mmu-miR-20b-3p	0	0	2	2
mmu-miR-2183	0	0	2	0
mmu-miR-26a-1-3p	0	0	2	1
mmu-miR-292b-3p	0	0	2	1
mmu-miR-297c-3p	0	0	2	0
mmu-miR-301b-3p	0	0	2	1
mmu-miR-3067-5p	0	0	2	0
mmu-miR-376a-3p	0	0	2	1
mmu-miR-448-3p	0	0	2	0
mmu-miR-466d-3p	0	0	2	1
mmu-miR-466h-3p	0	0	2	3
mmu-miR-466n-3p	0	0	2	0
mmu-miR-466o-5p	0	0	2	2
mmu-miR-466p-5p	0	0	2	1
mmu-miR-496a-3p	0	0	2	2
mmu-miR-5615-5p	0	0	2	3
mmu-miR-5618-5p	0	0	2	1
mmu-miR-6418-5p	0	0	2	0
mmu-miR-669d-5p	0	0	2	1
mmu-miR-6769b-5p	0	0	2	0
mmu-miR-679-5p	0	0	2	2
mmu-miR-6904-3p	0	0	2	0
mmu-miR-6951-5p	0	0	2	2
mmu-miR-6971-5p	0	0	2	1
mmu-miR-6975-3p	0	0	2	3
mmu-miR-7003-5p	0	0	2	1
mmu-miR-7035-5p	0	0	2	3
mmu-miR-7052-5p	0	0	2	2
mmu-miR-7060-3p	0	0	2	1
mmu-miR-7065-3p	0	0	2	0
mmu-miR-7077-3p	0	0	2	2
mmu-miR-7089-5p	0	0	2	2
mmu-miR-7092-5p	0	0	2	2
mmu-miR-7119-3p	0	0	2	1
mmu-miR-743b-5p	0	0	2	1
mmu-miR-7647-5p	0	0	2	1
mmu-miR-7650-5p	0	0	2	0
mmu-miR-7659-5p	0	0	2	1
mmu-miR-7662-5p	0	0	2	1
mmu-miR-7675-3p	0	0	2	1
mmu-miR-7687-3p	0	0	2	1
mmu-miR-802-3p	0	0	2	1
mmu-miR-880-3p	0	0	2	2
mmu-miR-3569-5p	1	19	1	1
mmu-miR-7237-3p	0	14	1	0
mmu-miR-12190-3p	0	10	1	31
mmu-miR-6964-5p	3	6	1	17
mmu-miR-3070-2-3p	0	6	1	1
mmu-miR-489-5p	1	4	1	1
mmu-miR-6929-3p	1	4	1	3
mmu-miR-7216-5p	6	3	1	2
mmu-miR-6976-3p	2	3	1	0
mmu-miR-1895	1	3	1	1
mmu-miR-29b-2-5p	0	3	1	1
mmu-miR-3079-5p	0	3	1	0
mmu-miR-6946-5p	0	3	1	3
mmu-miR-7053-3p	0	3	1	1
mmu-miR-7055-5p	0	3	1	2
mmu-miR-7221-3p	0	3	1	1
mmu-miR-92b-5p	0	3	1	0
mmu-miR-615-5p	3	2	1	1
mmu-miR-7039-3p	2	2	1	0
mmu-miR-7578	2	2	1	1
mmu-miR-3076-3p	1	2	1	1
mmu-miR-30c-1-3p	1	2	1	0
mmu-miR-12199-3p	0	2	1	0
mmu-miR-181b-1-3p	0	2	1	0
mmu-miR-181d-3p	0	2	1	0
mmu-miR-183-3p	0	2	1	0
mmu-miR-1951	0	2	1	3
mmu-miR-296-5p	0	2	1	0
mmu-miR-6919-3p	0	2	1	1
mmu-miR-6946-3p	0	2	1	3
mmu-miR-6984-3p	0	2	1	1
mmu-miR-7021-5p	0	2	1	1
mmu-miR-7047-5p	0	2	1	2
mmu-miR-705	0	2	1	1
mmu-miR-7115-3p	0	2	1	2
mmu-miR-7237-5p	0	2	1	0
mmu-miR-8107	0	2	1	1
mmu-miR-205-3p	3	1	1	0
mmu-miR-3620-5p	2	1	1	11
mmu-miR-1191b-5p	1	1	1	2
mmu-miR-149-3p	1	1	1	1
mmu-miR-1929-5p	1	1	1	3
mmu-miR-669f-5p	1	1	1	1
mmu-miR-6931-5p	1	1	1	0
mmu-miR-7007-3p	1	1	1	0
mmu-miR-7008-5p	1	1	1	0
mmu-miR-7011-3p	1	1	1	1
mmu-miR-7685-5p	1	1	1	0
mmu-miR-1188-5p	0	1	1	0
mmu-miR-1191b-3p	0	1	1	3
mmu-miR-12178-3p	0	1	1	3
mmu-miR-1249-5p	0	1	1	1
mmu-miR-1929-3p	0	1	1	1
mmu-miR-201-3p	0	1	1	0
mmu-miR-207	0	1	1	1
mmu-miR-216a-3p	0	1	1	0
mmu-miR-28c	0	1	1	3
mmu-miR-292b-5p	0	1	1	0
mmu-miR-297c-5p	0	1	1	2
mmu-miR-301b-5p	0	1	1	1
mmu-miR-3077-3p	0	1	1	0
mmu-miR-3091-5p	0	1	1	0
mmu-miR-3098-5p	0	1	1	0
mmu-miR-3112-5p	0	1	1	1
mmu-miR-3471	0	1	1	1
mmu-miR-412-3p	0	1	1	0
mmu-miR-466o-3p	0	1	1	0
mmu-miR-500-5p	0	1	1	1
mmu-miR-5101	0	1	1	1
mmu-miR-5129-5p	0	1	1	1
mmu-miR-542-5p	0	1	1	0
mmu-miR-5620-5p	0	1	1	1
mmu-miR-5627-3p	0	1	1	0
mmu-miR-6344	0	1	1	1
mmu-miR-6897-5p	0	1	1	0
mmu-miR-6912-3p	0	1	1	1
mmu-miR-6995-3p	0	1	1	2
mmu-miR-6997-5p	0	1	1	2
mmu-miR-7021-3p	0	1	1	4
mmu-miR-703	0	1	1	0
mmu-miR-7030-5p	0	1	1	2
mmu-miR-7046-5p	0	1	1	0
mmu-miR-7048-5p	0	1	1	1
mmu-miR-7068-3p	0	1	1	1
mmu-miR-7070-5p	0	1	1	1
mmu-miR-7083-5p	0	1	1	2
mmu-miR-7085-3p	0	1	1	0
mmu-miR-7225-3p	0	1	1	1
mmu-miR-7226-3p	0	1	1	1
mmu-miR-7239-5p	0	1	1	3
mmu-miR-7680-3p	0	1	1	0
mmu-miR-935	0	1	1	0
mmu-miR-92a-1-5p	13	0	1	1
mmu-miR-146a-3p	2	0	1	1
mmu-miR-1896	2	0	1	1
mmu-miR-3971	2	0	1	0
mmu-miR-6966-5p	2	0	1	0
mmu-miR-1893	1	0	1	1
mmu-miR-1897-5p	1	0	1	3
mmu-miR-193a-3p	1	0	1	0
mmu-miR-196a-1-3p	1	0	1	0
mmu-miR-344c-3p	1	0	1	1
mmu-miR-451b	1	0	1	11
mmu-miR-490-5p	1	0	1	1
mmu-miR-5709-5p	1	0	1	1
mmu-miR-675-5p	1	0	1	0
mmu-miR-6906-5p	1	0	1	3
mmu-miR-6923-5p	1	0	1	4
mmu-miR-6933-3p	1	0	1	0
mmu-miR-6935-5p	1	0	1	2
mmu-miR-6988-5p	1	0	1	1
mmu-miR-7031-3p	1	0	1	0
mmu-miR-7067-3p	1	0	1	2
mmu-miR-7088-5p	1	0	1	1
mmu-miR-743b-3p	1	0	1	1
mmu-miR-7655-3p	1	0	1	1
mmu-miR-7665-5p	1	0	1	1
mmu-miR-876-3p	1	0	1	1
mmu-miR-103-2-5p	0	0	1	1
mmu-miR-1188-3p	0	0	1	0
mmu-miR-1199-3p	0	0	1	0
mmu-miR-12186-3p	0	0	1	2
mmu-miR-12200-5p	0	0	1	1
mmu-miR-12202-5p	0	0	1	0
mmu-miR-1231-3p	0	0	1	5
mmu-miR-1249-3p	0	0	1	0
mmu-miR-1251-5p	0	0	1	0
mmu-miR-126a-5p	0	0	1	0
mmu-miR-1271-3p	0	0	1	1
mmu-miR-1298-3p	0	0	1	0
mmu-miR-138-2-3p	0	0	1	0
mmu-miR-141-5p	0	0	1	1
mmu-miR-1933-5p	0	0	1	0
mmu-miR-1948-3p	0	0	1	0
mmu-miR-195b	0	0	1	0
mmu-miR-1967	0	0	1	0
mmu-miR-1a-1-5p	0	0	1	0
mmu-miR-216b-5p	0	0	1	2
mmu-miR-298-3p	0	0	1	0
mmu-miR-299a-5p	0	0	1	1
mmu-miR-299b-5p	0	0	1	1
mmu-miR-3058-5p	0	0	1	0
mmu-miR-3065-5p	0	0	1	1
mmu-miR-3072-3p	0	0	1	0
mmu-miR-3083b-5p	0	0	1	1
mmu-miR-3087-3p	0	0	1	1
mmu-miR-3087-5p	0	0	1	1
mmu-miR-3089-5p	0	0	1	3
mmu-miR-3090-3p	0	0	1	0
mmu-miR-3092-3p	0	0	1	0
mmu-miR-3094-3p	0	0	1	2
mmu-miR-3101-3p	0	0	1	1
mmu-miR-3106-5p	0	0	1	1
mmu-miR-3109-3p	0	0	1	0
mmu-miR-3112-3p	0	0	1	1
mmu-miR-338-3p	0	0	1	1
mmu-miR-344f-5p	0	0	1	1
mmu-miR-344h-3p	0	0	1	1
mmu-miR-344h-5p	0	0	1	1
mmu-miR-3569-3p	0	0	1	0
mmu-miR-3572-3p	0	0	1	2
mmu-miR-383-3p	0	0	1	0
mmu-miR-384-3p	0	0	1	0
mmu-miR-465d-3p	0	0	1	0
mmu-miR-466f	0	0	1	0
mmu-miR-466p-3p	0	0	1	2
mmu-miR-467b-3p	0	0	1	3
mmu-miR-467d-3p	0	0	1	0
mmu-miR-467d-5p	0	0	1	1
mmu-miR-467f	0	0	1	0
mmu-miR-5103	0	0	1	1
mmu-miR-5135	0	0	1	0
mmu-miR-540-5p	0	0	1	1
mmu-miR-541-3p	0	0	1	2
mmu-miR-543-5p	0	0	1	0
mmu-miR-547-3p	0	0	1	1
mmu-miR-5616-5p	0	0	1	1
mmu-miR-5710	0	0	1	2
mmu-miR-6360	0	0	1	1
mmu-miR-6382	0	0	1	0
mmu-miR-654-5p	0	0	1	0
mmu-miR-6546-5p	0	0	1	0
mmu-miR-666-3p	0	0	1	0
mmu-miR-669h-3p	0	0	1	1
mmu-miR-669o-5p	0	0	1	1
mmu-miR-669p-3p	0	0	1	2
mmu-miR-675-3p	0	0	1	0
mmu-miR-6907-5p	0	0	1	1
mmu-miR-6914-3p	0	0	1	0
mmu-miR-6917-3p	0	0	1	2
mmu-miR-6919-5p	0	0	1	0
mmu-miR-6923-3p	0	0	1	2
mmu-miR-6926-3p	0	0	1	0
mmu-miR-6930-3p	0	0	1	0
mmu-miR-6939-3p	0	0	1	0
mmu-miR-6944-3p	0	0	1	0
mmu-miR-6949-5p	0	0	1	0
mmu-miR-6959-3p	0	0	1	0
mmu-miR-6962-5p	0	0	1	1
mmu-miR-6965-3p	0	0	1	2
mmu-miR-6969-5p	0	0	1	1
mmu-miR-6974-5p	0	0	1	0
mmu-miR-6984-5p	0	0	1	1
mmu-miR-6989-5p	0	0	1	1
mmu-miR-7001-3p	0	0	1	3
mmu-miR-7012-3p	0	0	1	1
mmu-miR-7017-5p	0	0	1	1
mmu-miR-7022-5p	0	0	1	0
mmu-miR-7044-5p	0	0	1	3
mmu-miR-7059-5p	0	0	1	1
mmu-miR-7069-3p	0	0	1	0
mmu-miR-7079-5p	0	0	1	0
mmu-miR-7094-1-5p	0	0	1	0
mmu-miR-7118-3p	0	0	1	0
mmu-miR-7118-5p	0	0	1	0
mmu-miR-717	0	0	1	0
mmu-miR-7229-3p	0	0	1	0
mmu-miR-7229-5p	0	0	1	0
mmu-miR-7230-5p	0	0	1	2
mmu-miR-7231-3p	0	0	1	1
mmu-miR-7235-3p	0	0	1	0
mmu-miR-7240-5p	0	0	1	2
mmu-miR-7243-3p	0	0	1	0
mmu-miR-743a-3p	0	0	1	1
mmu-miR-7649-3p	0	0	1	2
mmu-miR-7660-3p	0	0	1	0
mmu-miR-7668-5p	0	0	1	0
mmu-miR-7669-3p	0	0	1	2
mmu-miR-7680-5p	0	0	1	0
mmu-miR-7681-3p	0	0	1	0
mmu-miR-7a-2-3p	0	0	1	1
mmu-miR-875-5p	0	0	1	1
mmu-miR-879-3p	0	0	1	0
mmu-miR-582-5p	1	155	0	1
mmu-miR-6390	0	37	0	3
mmu-miR-7215-5p	0	31	0	16
mmu-miR-6970-5p	0	19	0	18
mmu-miR-452-3p	1	8	0	1
mmu-miR-590-3p	0	7	0	0
mmu-miR-7082-5p	1	6	0	0
mmu-miR-6972-5p	0	6	0	22
mmu-miR-190a-5p	0	6	0	0
mmu-miR-374c-5p	0	6	0	0
mmu-miR-365-1-5p	1	5	0	0
mmu-miR-31-3p	0	5	0	0
mmu-miR-6481	0	5	0	0
mmu-miR-6902-3p	0	4	0	3
mmu-miR-6981-5p	0	4	0	3
mmu-miR-7090-5p	0	4	0	3
mmu-miR-3102-5p	0	4	0	1
mmu-miR-1982-3p	0	4	0	0
mmu-miR-6406	0	4	0	0
mmu-miR-6901-3p	0	4	0	0
mmu-miR-27b-5p	2	3	0	0
mmu-miR-12182-3p	1	3	0	2
mmu-miR-6917-5p	0	3	0	5
mmu-miR-135a-1-3p	0	3	0	2
mmu-miR-224-3p	0	3	0	0
mmu-miR-7217-3p	0	3	0	0
mmu-miR-12188-5p	14	2	0	0
mmu-miR-135a-5p	3	2	0	0
mmu-miR-673-3p	1	2	0	1
mmu-miR-3086-3p	0	2	0	3
mmu-miR-33-3p	0	2	0	2
mmu-miR-1899	0	2	0	1
mmu-miR-1291	0	2	0	0
mmu-miR-135b-5p	0	2	0	0
mmu-miR-1668	0	2	0	0
mmu-miR-3961	0	2	0	0
mmu-miR-491-3p	0	2	0	0
mmu-miR-6378	0	2	0	0
mmu-miR-6537-3p	0	2	0	0
mmu-miR-6953-3p	0	2	0	0
mmu-miR-6972-3p	0	2	0	0
mmu-miR-7210-3p	0	2	0	0
mmu-miR-466m-3p	2	1	0	3
mmu-miR-122-3p	2	1	0	0
mmu-miR-6901-5p	2	1	0	0
mmu-miR-6913-3p	2	1	0	0
mmu-miR-7026-3p	2	1	0	0
mmu-miR-499-3p	1	1	0	2
mmu-miR-320-5p	1	1	0	1
mmu-miR-12178-5p	1	1	0	0
mmu-miR-297a-5p	1	1	0	0
mmu-miR-3063-3p	1	1	0	0
mmu-miR-3076-5p	1	1	0	0
mmu-miR-3085-3p	1	1	0	0
mmu-miR-346-3p	1	1	0	0
mmu-miR-7007-5p	1	1	0	0
mmu-miR-7042-3p	1	1	0	0
mmu-miR-7082-3p	1	1	0	0
mmu-miR-7671-5p	1	1	0	0
mmu-miR-8120	1	1	0	0
mmu-miR-6366	0	1	0	5
mmu-miR-7217-5p	0	1	0	5
mmu-miR-6939-5p	0	1	0	4
mmu-miR-1930-3p	0	1	0	2
mmu-miR-6388	0	1	0	2
mmu-miR-6909-5p	0	1	0	2
mmu-miR-6925-5p	0	1	0	2
mmu-miR-6973a-5p	0	1	0	2
mmu-miR-7019-5p	0	1	0	2
mmu-miR-767	0	1	0	2
mmu-miR-9769-5p	0	1	0	2
mmu-miR-12189-3p	0	1	0	1
mmu-miR-12203-3p	0	1	0	1
mmu-miR-1905	0	1	0	1
mmu-miR-1928	0	1	0	1
mmu-miR-1942	0	1	0	1
mmu-miR-3075-5p	0	1	0	1
mmu-miR-3088-3p	0	1	0	1
mmu-miR-6402	0	1	0	1
mmu-miR-6414	0	1	0	1
mmu-miR-6992-5p	0	1	0	1
mmu-miR-7004-3p	0	1	0	1
mmu-miR-7010-3p	0	1	0	1
mmu-miR-7230-3p	0	1	0	1
mmu-miR-7663-5p	0	1	0	1
mmu-miR-8099	0	1	0	1
mmu-miR-8113	0	1	0	1
mmu-miR-12187-3p	0	1	0	0
mmu-miR-12193-3p	0	1	0	0
mmu-miR-12193-5p	0	1	0	0
mmu-miR-12201-3p	0	1	0	0
mmu-miR-1912-3p	0	1	0	0
mmu-miR-1933-3p	0	1	0	0
mmu-miR-1971	0	1	0	0
mmu-miR-211-3p	0	1	0	0
mmu-miR-293-3p	0	1	0	0
mmu-miR-293-5p	0	1	0	0
mmu-miR-299b-3p	0	1	0	0
mmu-miR-302a-5p	0	1	0	0
mmu-miR-302b-3p	0	1	0	0
mmu-miR-3099-5p	0	1	0	0
mmu-miR-326-5p	0	1	0	0
mmu-miR-344b-5p	0	1	0	0
mmu-miR-374b-3p	0	1	0	0
mmu-miR-376b-5p	0	1	0	0
mmu-miR-381-5p	0	1	0	0
mmu-miR-468-3p	0	1	0	0
mmu-miR-493-3p	0	1	0	0
mmu-miR-5124b	0	1	0	0
mmu-miR-5617-3p	0	1	0	0
mmu-miR-5619-3p	0	1	0	0
mmu-miR-6367	0	1	0	0
mmu-miR-6370	0	1	0	0
mmu-miR-6391	0	1	0	0
mmu-miR-652-5p	0	1	0	0
mmu-miR-665-5p	0	1	0	0
mmu-miR-669j	0	1	0	0
mmu-miR-672-3p	0	1	0	0
mmu-miR-686	0	1	0	0
mmu-miR-6896-5p	0	1	0	0
mmu-miR-6921-3p	0	1	0	0
mmu-miR-6924-3p	0	1	0	0
mmu-miR-6934-3p	0	1	0	0
mmu-miR-6947-5p	0	1	0	0
mmu-miR-6958-5p	0	1	0	0
mmu-miR-6991-5p	0	1	0	0
mmu-miR-7005-3p	0	1	0	0
mmu-miR-7006-3p	0	1	0	0
mmu-miR-7011-5p	0	1	0	0
mmu-miR-7015-5p	0	1	0	0
mmu-miR-7024-5p	0	1	0	0
mmu-miR-7029-5p	0	1	0	0
mmu-miR-7036b-3p	0	1	0	0
mmu-miR-7044-3p	0	1	0	0
mmu-miR-7047-3p	0	1	0	0
mmu-miR-7069-5p	0	1	0	0
mmu-miR-7076-3p	0	1	0	0
mmu-miR-7089-3p	0	1	0	0
mmu-miR-7092-3p	0	1	0	0
mmu-miR-7093-5p	0	1	0	0
mmu-miR-7213-3p	0	1	0	0
mmu-miR-7214-3p	0	1	0	0
mmu-miR-7222-3p	0	1	0	0
mmu-miR-7224-3p	0	1	0	0
mmu-miR-7226-5p	0	1	0	0
mmu-miR-743a-5p	0	1	0	0
mmu-miR-759	0	1	0	0
mmu-miR-7647-3p	0	1	0	0
mmu-miR-7654-3p	0	1	0	0
mmu-miR-7654-5p	0	1	0	0
mmu-miR-7655-5p	0	1	0	0
mmu-miR-7673-5p	0	1	0	0
mmu-miR-7677-5p	0	1	0	0
mmu-miR-7684-3p	0	1	0	0
mmu-miR-8093	0	1	0	0
mmu-miR-8115	0	1	0	0
mmu-miR-1969	2	0	0	2
mmu-miR-7211-5p	2	0	0	1
mmu-miR-598-5p	2	0	0	0
mmu-miR-6921-5p	2	0	0	0
mmu-miR-6968-3p	2	0	0	0
mmu-miR-6994-3p	2	0	0	0
mmu-miR-3089-3p	1	0	0	3
mmu-miR-1894-3p	1	0	0	2
mmu-miR-6996-3p	1	0	0	2
mmu-miR-6998-3p	1	0	0	2
mmu-miR-7086-5p	1	0	0	2
mmu-miR-12195-5p	1	0	0	1
mmu-miR-145b	1	0	0	1
mmu-miR-1904	1	0	0	1
mmu-miR-1966-5p	1	0	0	1
mmu-miR-3104-3p	1	0	0	1
mmu-miR-6381	1	0	0	1
mmu-miR-6999-5p	1	0	0	1
mmu-miR-7014-5p	1	0	0	1
mmu-miR-7661-5p	1	0	0	1
mmu-miR-8100	1	0	0	1
mmu-let-7g-3p	1	0	0	0
mmu-miR-100-3p	1	0	0	0
mmu-miR-1193-5p	1	0	0	0
mmu-miR-12182-5p	1	0	0	0
mmu-miR-12192-5p	1	0	0	0
mmu-miR-153-3p	1	0	0	0
mmu-miR-18b-3p	1	0	0	0
mmu-miR-1906	1	0	0	0
mmu-miR-1907	1	0	0	0
mmu-miR-1962	1	0	0	0
mmu-miR-200c-5p	1	0	0	0
mmu-miR-202-3p	1	0	0	0
mmu-miR-3092-5p	1	0	0	0
mmu-miR-463-5p	1	0	0	0
mmu-miR-465a-5p	1	0	0	0
mmu-miR-466f-5p	1	0	0	0
mmu-miR-501-5p	1	0	0	0
mmu-miR-5118	1	0	0	0
mmu-miR-551b-5p	1	0	0	0
mmu-miR-6238	1	0	0	0
mmu-miR-6347	1	0	0	0
mmu-miR-6355	1	0	0	0
mmu-miR-6384	1	0	0	0
mmu-miR-669e-3p	1	0	0	0
mmu-miR-692	1	0	0	0
mmu-miR-6927-3p	1	0	0	0
mmu-miR-6964-3p	1	0	0	0
mmu-miR-6973b-3p	1	0	0	0
mmu-miR-6979-5p	1	0	0	0
mmu-miR-6991-3p	1	0	0	0
mmu-miR-7000-3p	1	0	0	0
mmu-miR-7002-5p	1	0	0	0
mmu-miR-7012-5p	1	0	0	0
mmu-miR-7019-3p	1	0	0	0
mmu-miR-7059-3p	1	0	0	0
mmu-miR-7068-5p	1	0	0	0
mmu-miR-7071-3p	1	0	0	0
mmu-miR-7075-5p	1	0	0	0
mmu-miR-7235-5p	1	0	0	0
mmu-miR-7241-5p	1	0	0	0
mmu-miR-7651-3p	1	0	0	0
mmu-miR-7651-5p	1	0	0	0
mmu-miR-7652-3p	1	0	0	0
mmu-miR-7683-5p	1	0	0	0
mmu-miR-871-5p	1	0	0	0
mmu-miR-6337	0	0	0	9
mmu-miR-6396	0	0	0	4
mmu-miR-6956-5p	0	0	0	4
mmu-miR-6985-3p	0	0	0	4
mmu-miR-7027-5p	0	0	0	4
mmu-miR-12181-3p	0	0	0	3
mmu-miR-3073b-3p	0	0	0	3
mmu-miR-487b-5p	0	0	0	3
mmu-miR-6342	0	0	0	3
mmu-miR-669c-3p	0	0	0	3
mmu-miR-697	0	0	0	3
mmu-miR-6990-3p	0	0	0	3
mmu-miR-7032-5p	0	0	0	3
mmu-miR-12188-3p	0	0	0	2
mmu-miR-138-1-3p	0	0	0	2
mmu-miR-216c-3p	0	0	0	2
mmu-miR-3064-3p	0	0	0	2
mmu-miR-3070-3p	0	0	0	2
mmu-miR-466q	0	0	0	2
mmu-miR-6369	0	0	0	2
mmu-miR-6409	0	0	0	2
mmu-miR-6900-3p	0	0	0	2
mmu-miR-7025-3p	0	0	0	2
mmu-miR-7028-3p	0	0	0	2
mmu-miR-7038-3p	0	0	0	2
mmu-miR-7057-5p	0	0	0	2
mmu-miR-7072-5p	0	0	0	2
mmu-miR-7090-3p	0	0	0	2
mmu-miR-106a-3p	0	0	0	1
mmu-miR-12184-5p	0	0	0	1
mmu-miR-12186-5p	0	0	0	1
mmu-miR-12191-3p	0	0	0	1
mmu-miR-12206-5p	0	0	0	1
mmu-miR-1271-5p	0	0	0	1
mmu-miR-1900	0	0	0	1
mmu-miR-1912-5p	0	0	0	1
mmu-miR-1943-3p	0	0	0	1
mmu-miR-1963	0	0	0	1
mmu-miR-1966-3p	0	0	0	1
mmu-miR-1970c-5p	0	0	0	1
mmu-miR-218-2-3p	0	0	0	1
mmu-miR-3070-5p	0	0	0	1
mmu-miR-3072-5p	0	0	0	1
mmu-miR-343	0	0	0	1
mmu-miR-344i	0	0	0	1
mmu-miR-3547-3p	0	0	0	1
mmu-miR-449a-3p	0	0	0	1
mmu-miR-489-3p	0	0	0	1
mmu-miR-504-5p	0	0	0	1
mmu-miR-5623-3p	0	0	0	1
mmu-miR-6339	0	0	0	1
mmu-miR-6357	0	0	0	1
mmu-miR-6361	0	0	0	1
mmu-miR-6386	0	0	0	1
mmu-miR-6397	0	0	0	1
mmu-miR-6410	0	0	0	1
mmu-miR-6413	0	0	0	1
mmu-miR-6419	0	0	0	1
mmu-miR-6541	0	0	0	1
mmu-miR-669d-2-3p	0	0	0	1
mmu-miR-669g	0	0	0	1
mmu-miR-6715-5p	0	0	0	1
mmu-miR-6904-5p	0	0	0	1
mmu-miR-6912-5p	0	0	0	1
mmu-miR-6916-3p	0	0	0	1
mmu-miR-6924-5p	0	0	0	1
mmu-miR-6928-5p	0	0	0	1
mmu-miR-693-3p	0	0	0	1
mmu-miR-6935-3p	0	0	0	1
mmu-miR-6945-5p	0	0	0	1
mmu-miR-696	0	0	0	1
mmu-miR-6963-5p	0	0	0	1
mmu-miR-6976-5p	0	0	0	1
mmu-miR-6978-5p	0	0	0	1
mmu-miR-6987-3p	0	0	0	1
mmu-miR-7016-5p	0	0	0	1
mmu-miR-7017-3p	0	0	0	1
mmu-miR-7018-5p	0	0	0	1
mmu-miR-7020-3p	0	0	0	1
mmu-miR-7023-5p	0	0	0	1
mmu-miR-7031-5p	0	0	0	1
mmu-miR-7033-5p	0	0	0	1
mmu-miR-7039-5p	0	0	0	1
mmu-miR-7041-3p	0	0	0	1
mmu-miR-7041-5p	0	0	0	1
mmu-miR-7049-3p	0	0	0	1
mmu-miR-7053-5p	0	0	0	1
mmu-miR-7056-5p	0	0	0	1
mmu-miR-7060-5p	0	0	0	1
mmu-miR-7065-5p	0	0	0	1
mmu-miR-7072-3p	0	0	0	1
mmu-miR-7080-5p	0	0	0	1
mmu-miR-7084-5p	0	0	0	1
mmu-miR-7094b-2-5p	0	0	0	1
mmu-miR-7215-3p	0	0	0	1
mmu-miR-7227-5p	0	0	0	1
mmu-miR-7228-3p	0	0	0	1
mmu-miR-7233-3p	0	0	0	1
mmu-miR-7242-5p	0	0	0	1
mmu-miR-760-5p	0	0	0	1
mmu-miR-7649-5p	0	0	0	1
mmu-miR-7656-5p	0	0	0	1
mmu-miR-7662-3p	0	0	0	1
mmu-miR-7671-3p	0	0	0	1
mmu-miR-7672-3p	0	0	0	1
mmu-miR-7677-3p	0	0	0	1
mmu-miR-7678-3p	0	0	0	1
mmu-miR-7b-3p	0	0	0	1
mmu-miR-804	0	0	0	1
mmu-miR-8101	0	0	0	1
mmu-miR-878-3p	0	0	0	1
mmu-miR-883b-3p	0	0	0	1
mmu-miR-883b-5p	0	0	0	1
