# Supplementary material for: Acute Cerebral Ischemia Increases a Set of Brain-Specific miRNAs in Serum Small Extracellular Vesicles
Source: Front Mol Neurosci. 2022 Apr 27;15:874903. doi: 10.3389/fnmol.2022.874903 (PMC9094043; doi:10.3389/fnmol.2022.874903)
Supplement: Supplementary Table 9 — List of the normalized read counts of miRNAs detected in the serum sEVs from tMCAO and sham mice. [file Table_9.xlsx]

## Sheet: Sheet1
Row.names	log2Fold Change	p-value	Sham 1	Sham 2	MCAO 1	MCAO 2
mmu-miR-486b-5p	0.93083	0.0164468	41542.6	36474.5	75205.7	73523.7
mmu-miR-21a-5p	0.367779	0.372001	20330	25835.9	31540	28030.9
mmu-miR-122b-3p	-0.961391	0.0119489	51678.1	52034.6	25620.2	27642.7
mmu-let-7i-5p	0.396191	0.313845	20692.4	18833.9	24221.6	27796.3
mmu-miR-128-3p	1.33896	0.0015852	6709.11	9163.98	20672.9	19481.5
mmu-miR-92a-3p	0.690078	0.117863	11073.6	7852.46	16617.2	13917
mmu-miR-148a-3p	-1.10302	0.0659678	22730.2	55649.6	15677	20812.2
mmu-miR-451a	-0.00684675	0.9882	17504.7	11224.5	15355.9	13236.7
mmu-miR-191-5p	1.2655	0.0209015	7424.86	3553.41	14429.2	11962.9
mmu-miR-22-3p	0.758369	0.235908	10309.4	3638.3	13348.9	10244
mmu-miR-140-3p	0.567384	0.225992	8059.9	5114.59	10600.6	8921.14
mmu-miR-25-3p	0.464299	0.299268	5898.27	8844.42	9900.62	10439.5
mmu-miR-122-5p	-2.53102	6.3592e-10	63196.6	59093.2	9278.79	11879.7
mmu-miR-30d-5p	-0.267304	0.512267	12069.2	9481.87	9080.77	8825.18
mmu-miR-30a-5p	-0.225447	0.64443	12088.9	7083.53	8842.04	7556.31
mmu-miR-143-3p	-0.822589	0.0802941	16440.9	10289.1	8144.33	6969.15
mmu-let-7g-5p	-0.480549	0.269542	12915.9	9044.15	8122.59	7616.02
mmu-miR-192-5p	-0.477288	0.21958	11812.7	10656.9	7777.44	8363.13
mmu-miR-24-3p	0.687197	0.257658	4481.11	2378.37	7399.44	3644.52
mmu-miR-10b-5p	0.265406	0.630061	10094.2	5420.83	7261.56	11387.1
mmu-miR-320-3p	1.1294	0.0233007	4348.36	2434.96	7078.81	7760.33
mmu-miR-99a-5p	-0.463966	0.369506	6215.79	11931.8	6787.79	6369.2
mmu-miR-378a-3p	0.151229	0.698313	6002.32	5427.49	6595.79	6096.94
mmu-let-7f-5p	0.790899	0.0902655	3725.89	5217.78	6444.03	9030.61
mmu-miR-10a-5p	0.157696	0.739467	7720.85	5054.67	6155.33	8095.85
mmu-miR-142a-5p	1.14881	0.0173908	2753.6	1707.64	5509.44	4381.67
mmu-miR-27a-3p	0.366144	0.447549	2665.7	4302.38	4989.87	3991.41
mmu-miR-1a-3p	-0.244589	0.650707	7148.61	3461.87	4696.07	4259.4
mmu-miR-29a-3p	0.788048	0.10209	3115.97	1892.38	4687.28	3960.13
mmu-miR-27b-3p	-0.295036	0.535293	3677.45	5765.35	4296.33	3399.99
mmu-miR-146a-5p	-0.202895	0.656424	5482.09	3585.04	4126.07	3751.14
mmu-miR-30e-5p	-0.349638	0.640145	7453.57	1755.9	3967.84	3259.24
mmu-let-7a-5p	0.880874	0.0264118	1759.79	2040.51	3487.59	3510.88
mmu-miR-26a-5p	0.112916	0.827158	4134.89	2162.01	3437.62	3371.55
mmu-miR-215-5p	-0.951929	0.0138892	6721.66	7061.89	3420.5	3704.94
mmu-miR-93-5p	0.812746	0.267284	2705.17	685.717	3352.49	2603.12
mmu-miR-23a-3p	0.0456736	0.912243	2976.04	2687.95	3261.8	2583.93
mmu-miR-423-3p	0.822009	0.0989138	2064.75	1186.69	3104.5	2642.93
mmu-miR-1b-5p	-0.491208	0.354499	4760.95	2416.65	2733.9	2372.1
mmu-miR-423-5p	1.11938	0.0066771	1462.01	1266.58	2693.65	3234.36
mmu-let-7b-5p	-0.588231	0.127869	4172.56	3954.53	2662.65	2743.16
mmu-let-7c-5p	-1.31693	0.000954974	5695.56	6381.17	2255.97	2591.75
mmu-miR-16-5p	-0.13243	0.834564	3011.92	1098.48	2110.23	1639.22
mmu-miR-181a-5p	0.378965	0.368289	1417.16	1418.04	2085.7	1600.83
mmu-miR-101b-3p	0.309054	0.523779	1949.95	1178.37	2075.99	1799.16
mmu-miR-486b-3p	0.353881	0.60878	1072.74	3225.53	1995.02	3498.79
mmu-miR-126a-3p	-0.788888	0.0411135	3298.94	3375.33	1931.64	1931.37
mmu-miR-328-3p	1.08208	0.00684571	832.36	888.77	1905.73	1738.02
mmu-let-7d-5p	1.30736	0.00153708	726.521	675.731	1889.07	1580.93
mmu-miR-101a-3p	-0.415149	0.422518	2861.24	1596.12	1888.61	1453.68
mmu-miR-148b-3p	0.0415659	0.931915	1246.75	2065.47	1838.18	1570.97
mmu-miR-2137	-0.613016	0.17199	2782.31	2007.22	1735	1396.11
mmu-miR-221-3p	0.652049	0.126406	1038.66	902.085	1703.54	1345.64
mmu-miR-151-3p	-0.0921299	0.858743	1279.04	2388.36	1602.68	1838.25
mmu-miR-20a-5p	0.570279	0.393762	1422.55	457.7	1533.74	1257.49
mmu-miR-133a-3p	0.51418	0.480241	1458.42	384.468	1499.04	1132.38
mmu-miR-185-5p	0.661079	0.23289	1094.27	535.925	1433.34	1143.75
mmu-miR-1839-5p	0.961796	0.021136	694.231	624.136	1393.09	1174.32
mmu-miR-144-3p	1.55354	0.0286457	583.011	166.436	1249.2	949.693
mmu-let-7d-3p	0.379928	0.361419	977.664	822.195	1239.95	1101.81
mmu-miR-125a-5p	-0.131766	0.787764	1523	903.749	1064.6	1150.15
mmu-miR-484	0.997909	0.0353385	574.041	387.796	1055.81	864.391
mmu-miR-486a-3p	0.567693	0.181909	584.804	722.333	1018.33	919.126
mmu-miR-1198-5p	0.558487	0.258455	502.286	848.825	959.572	1030.73
mmu-miR-532-5p	0.10806	0.788867	814.421	858.811	931.812	871.499
mmu-miR-146b-5p	-1.31208	0.00446987	2958.11	1938.98	930.887	1041.39
mmu-miR-222-3p	0.100969	0.836226	584.804	942.029	885.545	752.077
mmu-miR-140-5p	0.568806	0.430269	837.741	224.689	822.623	752.788
mmu-miR-181b-5p	0.573358	0.195815	486.141	462.693	803.653	607.775
mmu-miR-6236	-0.122376	0.817026	1408.19	962.002	802.265	1375.49
mmu-miR-199b-3p	-0.849105	0.0724097	1453.04	1036.9	795.325	586.449
mmu-miR-378c	0.539527	0.215404	439.5	492.651	749.058	605.642
mmu-miR-150-5p	-0.62227	0.215896	1225.22	748.963	724.074	558.016
mmu-miR-126b-3p	0.0254695	0.969855	981.252	316.229	716.672	603.51
mmu-miR-375-3p	0.194316	0.640296	584.804	584.191	712.508	624.835
mmu-miR-24-2-5p	0.543813	0.2367	434.119	381.139	686.136	501.859
mmu-miR-186-5p	-0.244013	0.690087	1112.2	439.392	684.285	625.546
mmu-miR-19b-3p	0.540703	0.527649	730.109	119.834	682.897	553.04
mmu-miR-30c-5p	-0.766769	0.0586736	1157.05	1065.19	679.658	626.257
mmu-miR-181d-5p	0.298314	0.530186	574.041	394.454	652.361	538.112
mmu-miR-7a-5p	-1.87154	0.029096	633.239	4109.31	643.57	652.558
mmu-miR-26b-5p	-0.690563	0.191512	1239.57	664.081	638.944	540.244
mmu-miR-5126	-0.0103067	0.982964	461.027	675.731	633.854	494.75
mmu-miR-744-5p	0.349407	0.415215	480.759	437.727	632.466	537.401
mmu-miR-100-5p	-0.905461	0.177948	530.988	1662.7	625.989	545.22
mmu-miR-3074-5p	0.985878	0.322665	313.929	1597.79	586.662	3200.24
mmu-miR-30a-3p	-0.474733	0.295542	627.858	888.77	563.991	527.449
mmu-miR-9-5p	6.12307	7.09341e-14	12.5572	1.66436	547.335	427.93
mmu-miR-340-5p	-0.374076	0.503396	816.215	412.762	534.843	413.003
mmu-miR-17-5p	0.207592	0.68425	466.408	289.599	485.801	386.701
mmu-miR-223-3p	-1.00613	0.0277504	1042.24	738.977	472.846	413.713
mmu-miR-106b-3p	-0.793985	0.0771607	758.811	669.074	470.533	352.581
mmu-miR-99b-5p	-0.5072	0.439317	339.043	990.296	455.727	479.822
mmu-miR-3473e	-0.806573	0.185642	491.523	1208.33	440.459	531.714
mmu-miR-152-3p	-0.129212	0.768699	417.974	437.727	430.281	351.87
mmu-miR-5100	-1.83062	0.000604776	1768.76	2375.05	408.535	757.053
mmu-miR-107-3p	1.65588	0.00272735	145.304	83.2181	397.894	321.303
mmu-miR-182-5p	0.0924229	0.918515	86.1062	627.465	392.805	368.219
mmu-miR-139-5p	-0.565738	0.198847	484.347	575.869	386.327	329.833
mmu-miR-183-5p	0.573577	0.337676	161.449	367.824	377.999	410.159
mmu-miR-125b-5p	-0.738667	0.0938871	633.239	525.939	375.223	319.171
mmu-miR-361-3p	-0.0755113	0.86769	360.57	444.385	347.001	417.268
mmu-miR-145a-3p	0.034967	0.945437	409.004	246.326	337.747	333.388
mmu-miR-103-3p	-0.849286	0.123498	678.086	359.502	321.091	254.484
mmu-miR-200a-3p	-0.843497	0.0764023	556.102	409.433	298.883	238.845
mmu-miR-106b-5p	0.972199	0.0771314	161.449	103.19	298.883	219.652
mmu-miR-339-5p	-1.37113	0.253303	948.962	41.6091	281.764	100.94
mmu-miR-3473b	-0.70777	0.38725	462.821	141.471	269.272	100.23
mmu-miR-425-5p	0.758172	0.12974	125.572	164.772	266.496	224.628
mmu-miR-144-5p	0.548188	0.590055	283.433	26.6298	266.034	186.953
mmu-miR-676-3p	0.31658	0.499185	234.998	188.073	265.108	261.592
mmu-miR-9-3p	7.04581	2.48411e-09	1.79388	1.66436	261.407	194.772
mmu-miR-5106	-3.74482	1.1856e-12	5636.37	3659.93	259.556	434.328
mmu-miR-499-5p	0.332536	0.57358	231.41	118.17	247.064	192.64
mmu-miR-342-3p	0.16105	0.7762	267.288	141.471	241.975	214.676
mmu-miR-223-5p	0.148873	0.769612	258.319	292.928	239.199	372.484
mmu-miR-203-3p	-0.48269	0.503922	392.859	133.149	235.96	140.037
mmu-miR-127-3p	0.410003	0.390752	161.449	166.436	235.035	200.459
mmu-miR-19a-3p	0.311377	0.633332	263.7	101.526	221.155	231.736
mmu-miR-92b-3p	0.5545	0.465345	57.4041	213.038	207.738	189.796
mmu-miR-322-3p	0.93639	0.089863	118.396	78.225	205.887	169.893
mmu-miR-23b-3p	-0.483001	0.551298	123.778	214.703	190.619	51.181
mmu-miR-129-5p	3.81595	6.72657e-08	8.96939	21.6367	189.231	244.532
mmu-miR-194-5p	-1.25859	0.0415951	254.731	614.15	185.53	177.712
mmu-miR-434-3p	2.25008	0.000106104	35.8776	34.9516	184.604	152.121
mmu-miR-142a-3p	0.819629	0.116542	120.19	88.2112	182.754	184.82
mmu-miR-206-3p	-0.160585	0.733329	186.563	206.381	178.127	173.447
mmu-miR-382-5p	1.61225	0.00570094	48.4347	51.5952	177.664	127.953
mmu-miR-15b-5p	0.114143	0.831656	145.304	123.163	169.336	120.844
mmu-miR-674-3p	0.405005	0.481042	95.0756	171.429	167.023	186.242
mmu-miR-145a-5p	-0.758635	0.24451	380.302	148.128	164.247	147.856
mmu-miR-501-3p	0.349974	0.487993	136.335	113.177	161.471	156.387
mmu-miR-361-5p	0.325588	0.547665	113.014	108.184	161.008	115.868
mmu-miR-129b-3p	4.48898	1.23328e-08	8.96939	4.99309	158.695	152.832
mmu-miR-218-5p	1.01109	0.063052	68.1674	76.5607	158.695	132.929
mmu-miR-98-5p	-0.443476	0.34574	218.853	239.668	158.232	179.134
mmu-miR-22-5p	0.998742	0.0660506	77.1368	68.2389	157.307	132.929
mmu-miR-471-5p	-1.11876	0.0217547	432.325	354.509	152.218	210.411
mmu-miR-433-3p	3.42565	2.40136e-06	8.96939	16.6436	151.292	125.109
mmu-miR-15b-3p	0.254654	0.671049	147.098	81.5538	150.83	121.555
mmu-miR-149-5p	-0.282103	0.574865	148.892	181.416	144.352	127.242
mmu-miR-872-5p	1.02176	0.0971554	89.6939	48.2665	143.89	135.772
mmu-miR-30b-5p	-0.519063	0.344297	139.923	219.696	136.487	114.447
mmu-miR-1843b-5p	-0.419682	0.456906	127.365	218.031	136.024	122.266
mmu-miR-421-3p	0.496666	0.506115	138.129	43.2734	130.472	125.109
mmu-let-7c-2-3p	0.0781643	0.895204	165.037	89.8756	125.383	143.591
mmu-miR-1981-5p	-0.206911	0.740543	111.22	229.682	124.458	171.314
mmu-miR-330-3p	0.976972	0.100869	75.3429	48.2665	122.144	120.844
mmu-miR-1964-3p	0.374693	0.517359	80.7245	128.156	119.831	151.411
mmu-miR-1195	-0.187288	0.734931	168.625	113.177	111.04	136.483
mmu-miR-1968-5p	1.31835	0.047454	50.2286	28.2942	102.249	93.1211
mmu-miR-344-3p	-1.90966	0.201194	453.851	4.99309	101.324	20.6146
mmu-miR-28a-3p	-0.77258	0.231271	100.457	226.353	100.399	90.9885
mmu-miR-298-5p	1.1108	0.0859689	34.0837	48.2665	99.0108	78.9041
mmu-miR-130a-3p	1.13636	0.0722536	35.8776	43.2734	94.3841	79.615
mmu-miR-669c-5p	0.125136	0.827389	111.22	81.5538	91.6081	118.712
mmu-miR-338-5p	1.20188	0.087948	48.4347	24.9654	91.6081	76.7716
mmu-miR-210-3p	0.62184	0.370506	35.8776	66.5745	91.6081	66.1089
mmu-miR-200b-3p	-1.22385	0.0296274	251.143	151.457	91.1455	81.0367
mmu-miR-652-3p	-0.417552	0.516299	150.686	74.8963	91.1455	77.4824
mmu-miR-224-5p	-1.55139	0.0397021	111.22	396.118	90.6828	82.4584
mmu-miR-3470b	0.255287	0.691164	109.427	56.5883	90.6828	107.338
mmu-miR-125b-2-3p	-0.0999227	0.861261	102.251	78.225	89.2948	78.9041
mmu-miR-574-3p	0.490487	0.403002	59.198	61.5814	89.2948	80.3258
mmu-miR-3535	-0.592367	0.26848	163.243	163.108	88.8321	127.953
mmu-miR-541-5p	0.575424	0.398748	37.6715	78.225	88.3695	84.5909
mmu-miR-16-1-3p	0.0234745	0.969651	87.9001	63.2458	87.9068	65.398
mmu-let-7e-5p	-0.00531082	0.993494	57.4041	114.841	87.9068	83.88
mmu-miR-148b-5p	0.331392	0.622679	84.3123	43.2734	86.9815	73.2173
mmu-miR-30e-3p	-0.782431	0.169616	116.602	188.073	84.2055	93.1211
mmu-miR-214-3p	-0.362307	0.515006	100.457	94.8687	81.4295	70.3739
mmu-miR-300-3p	2.41277	0.00379491	17.9388	8.32181	78.6534	60.4221
mmu-miR-124-3p	7.7621	3.88582e-06	0	0	78.1908	59.7112
mmu-miR-133b-3p	0.66207	0.416847	68.1674	21.6367	77.7281	63.9763
mmu-miR-3074-2-3p	0.122076	0.89279	28.7021	151.457	77.7281	118.712
mmu-miR-6538	-0.625287	0.2889	87.9001	131.485	76.8028	65.398
mmu-miR-15a-5p	0.506325	0.477211	62.7858	31.6229	72.6388	61.1329
mmu-miR-29b-3p	0.238387	0.712021	48.4347	58.2527	71.7134	54.0244
mmu-miR-205-5p	-1.57958	0.0125535	238.586	119.834	67.0868	52.6027
mmu-miR-425-3p	0.812682	0.229948	39.4653	31.6229	67.0868	57.5787
mmu-miR-136-3p	1.72217	0.0330292	19.7327	13.3149	62.4601	46.2051
mmu-miR-132-3p	-0.0933227	0.88729	57.4041	53.2596	60.1468	43.3617
mmu-miR-10a-3p	0.542627	0.506995	50.2286	19.9724	57.8334	44.0726
mmu-miR-200c-3p	-1.26476	0.0238691	143.51	114.841	56.9081	50.4702
mmu-miR-1843b-3p	0.273204	0.778604	68.1674	13.3149	55.5201	42.6509
mmu-miR-598-3p	3.13748	0.00219671	5.38164	4.99309	54.1321	36.9641
mmu-miR-32-5p	0.566499	0.443372	25.1143	44.9378	54.1321	49.7594
mmu-miR-381-3p	0.515271	0.452739	32.2898	44.9378	53.6694	56.8678
mmu-miR-326-3p	0.367748	0.599234	39.4653	34.9516	53.2067	42.6509
mmu-miR-7048-3p	-1.33829	0.429566	127.365	8.32181	52.7441	0.710848
mmu-miR-503-5p	0.35259	0.620192	37.6715	34.9516	52.7441	39.8075
mmu-miR-134-5p	0.830562	0.248067	34.0837	24.9654	52.2814	52.6027
mmu-miR-29c-3p	1.04203	0.190492	17.9388	24.9654	49.9681	38.3858
mmu-miR-503-3p	0.594991	0.40321	28.7021	34.9516	47.1921	49.0485
mmu-miR-6937-5p	-3.56526	1.94931e-07	1155.26	462.693	46.7294	90.2777
mmu-miR-345-3p	0.738578	0.322322	30.4959	23.3011	44.8787	44.7834
mmu-let-7j	0.0308716	0.966784	32.2898	43.2734	44.4161	32.699
mmu-miR-323-3p	5.56745	0.00124411	0	1.66436	43.9534	37.6749
mmu-miR-3470a	1.0449	0.192651	32.2898	16.6436	43.9534	56.8678
mmu-miR-191-3p	0.85499	0.294001	16.1449	31.6229	43.9534	42.6509
mmu-miR-5112	-3.03407	1.33851e-07	570.453	334.537	43.9534	66.8197
mmu-miR-99b-3p	-0.748203	0.302823	44.847	96.533	43.0281	41.2292
mmu-miR-199a-5p	-2.08442	0.000142252	204.502	153.121	43.0281	41.2292
mmu-miR-5113	0.962767	0.26276	26.9082	13.3149	42.5654	35.5424
mmu-miR-339-3p	0.853461	0.364837	34.0837	9.98618	41.6401	37.6749
mmu-miR-130b-3p	1.16939	0.167824	17.9388	14.9793	41.1774	32.699
mmu-miR-203b-5p	0.00806403	0.99146	46.6408	78.225	40.7147	85.3017
mmu-miR-219b-5p	5.39092	0.00203432	1.79388	0	39.3267	33.4098
mmu-miR-709	-0.842805	0.188919	96.8694	74.8963	38.4014	57.5787
mmu-miR-455-5p	-2.47065	4.40308e-06	184.769	249.654	37.9387	40.5183
mmu-miR-8114	0.756627	0.369155	23.3204	16.6436	37.4761	29.8556
mmu-miR-27a-5p	-0.81058	0.237929	52.0225	89.8756	37.0134	44.0726
mmu-miR-676-5p	0.344932	0.650212	34.0837	24.9654	36.5507	38.3858
mmu-miR-378d	0.00150969	0.998467	32.2898	29.9585	36.5507	25.5905
mmu-miR-379-5p	0.0363859	0.962611	34.0837	28.2942	36.0881	27.7231
mmu-miR-350-5p	1.21055	0.164441	21.5265	11.6505	36.0881	40.5183
mmu-miR-3968	0.317848	0.675642	30.4959	26.6298	35.6254	35.5424
mmu-miR-93-3p	1.51613	0.103806	10.7633	11.6505	35.6254	28.4339
mmu-miR-18a-5p	-0.150308	0.846843	37.6715	29.9585	35.1627	25.5905
mmu-miR-208a-3p	-0.198076	0.836669	52.0225	14.9793	34.7001	23.458
mmu-miR-341-3p	4.97831	0.00686631	0	1.66436	34.2374	19.9037
mmu-miR-495-3p	2.51381	0.0223505	5.38164	4.99309	32.8494	26.3014
mmu-miR-3090-5p	-0.511914	0.802611	48.4347	0	32.3867	1.4217
mmu-miR-181c-5p	-0.103415	0.900159	37.6715	23.3011	32.3867	24.1688
mmu-miR-543-3p	2.46292	0.0299725	7.17551	3.32873	31.924	25.5905
mmu-miR-668-3p	6.45258	0.000673197	0	0	31.4614	24.1688
mmu-miR-10b-3p	0.646621	0.481856	28.7021	11.6505	30.9987	31.9882
mmu-miR-351-5p	-0.755659	0.369348	26.9082	74.8963	30.536	29.8556
mmu-miR-335-3p	1.07499	0.22374	14.351	14.9793	30.536	31.2773
mmu-miR-708-3p	0.995941	0.355022	5.38164	28.2942	30.536	36.9641
mmu-miR-1843a-5p	-0.516997	0.512225	28.7021	54.924	30.0734	28.4339
mmu-miR-181c-3p	0.666775	0.464967	17.9388	14.9793	30.0734	22.0363
mmu-miR-130b-5p	-0.107626	0.892195	25.1143	36.616	29.6107	27.7231
mmu-miR-138-5p	2.25497	0.0761071	8.96939	1.66436	29.6107	20.6146
mmu-miR-770-3p	6.37175	0.00087856	0	0	29.148	23.458
mmu-miR-8117	-2.22595	0.0412237	294.196	24.9654	29.148	39.0966
mmu-miR-215-3p	-0.909168	0.198447	66.3735	44.9378	28.6854	30.5665
mmu-miR-450b-5p	0.167881	0.830499	26.9082	28.2942	28.6854	33.4098
mmu-miR-125a-3p	-0.0160184	0.985269	17.9388	38.2803	28.6854	27.0122
mmu-miR-409-3p	1.80633	0.0798713	8.96939	6.65745	28.2227	26.3014
mmu-miR-196b-5p	0.190909	0.816886	21.5265	26.6298	27.2974	27.7231
mmu-miR-700-3p	1.19549	0.241359	8.96939	11.6505	27.2974	19.9037
mmu-miR-410-3p	3.77221	0.0180641	3.58776	0	27.2974	20.6146
mmu-miR-335-5p	2.26851	0.0511805	7.17551	3.32873	26.8347	23.458
mmu-miR-671-3p	0.197182	0.842076	10.7633	39.9447	26.372	31.9882
mmu-miR-429-3p	-1.39728	0.0901379	84.3123	34.9516	25.9094	19.1929
mmu-miR-378b	1.05188	0.386314	10.7633	6.65745	25.9094	9.95187
mmu-miR-187-3p	0.160555	0.862412	25.1143	14.9793	25.4467	19.1929
mmu-miR-450b-3p	0.970467	0.418907	21.5265	3.32873	24.984	23.458
mmu-miR-1306-5p	-0.47085	0.617932	41.2592	16.6436	24.5214	17.0603
mmu-miR-542-3p	-0.0766044	0.924758	32.2898	44.9378	24.5214	49.0485
mmu-miR-296-3p	0.160778	0.861131	17.9388	19.9724	24.5214	17.7712
mmu-miR-20b-5p	0.927518	0.455957	17.9388	3.32873	24.5214	15.6387
mmu-miR-148a-5p	0.0906467	0.930644	8.96939	36.616	24.5214	24.1688
mmu-miR-330-5p	1.05935	0.37024	3.58776	18.308	24.5214	21.3254
mmu-miR-129-2-3p	3.68549	0.02318	0	3.32873	24.5214	19.1929
mmu-miR-5099	-5.21764	2.3879e-05	46.6408	1642.73	24.0587	21.3254
mmu-miR-374b-5p	-3.05942	0.00374569	32.2898	312.9	23.596	17.7712
mmu-miR-674-5p	-0.0674501	0.940729	17.9388	24.9654	23.1334	17.7712
mmu-miR-363-3p	0.888296	0.383848	12.5572	9.98618	23.1334	18.482
mmu-miR-664-5p	0.657459	0.475024	14.351	16.6436	22.6707	26.3014
mmu-miR-344d-3p	3.90305	0.0125376	3.58776	0	22.6707	29.8556
mmu-miR-3473h-5p	0.633434	0.497218	12.5572	19.9724	22.208	28.4339
mmu-miR-1983	1.06336	0.282419	12.5572	9.98618	22.208	24.8797
mmu-miR-122b-5p	-2.03775	0.00123443	109.427	86.5469	22.208	25.5905
mmu-miR-195a-3p	-0.843132	0.253825	44.847	44.9378	21.7454	28.4339
mmu-miR-125b-1-3p	-0.124435	0.891403	16.1449	29.9585	21.7454	20.6146
mmu-miR-199b-5p	-1.60952	0.206592	78.9307	8.32181	21.2827	7.10848
mmu-miR-664-3p	0.325031	0.722591	17.9388	16.6436	21.2827	22.0363
mmu-miR-450a-5p	-0.417828	0.647338	17.9388	33.2873	21.2827	17.0603
mmu-miR-18a-3p	0.159477	0.856808	17.9388	23.3011	21.2827	24.8797
mmu-miR-150-3p	1.11349	0.34633	3.58776	16.6436	21.2827	22.7471
mmu-let-7i-3p	0.464192	0.651601	14.351	11.6505	20.82	14.9278
mmu-miR-1306-3p	0.750523	0.440085	12.5572	13.3149	20.82	22.7471
mmu-miR-3964	1.00875	0.344212	8.96939	9.98618	20.3574	17.7712
mmu-let-7b-3p	-0.76415	0.406687	19.7327	38.2803	19.8947	14.217
mmu-miR-1258-3p	1.7675	0.199668	12.5572	119.834	19.8947	431.485
mmu-miR-3068-5p	0.924612	0.401575	7.17551	11.6505	19.432	16.3495
mmu-miR-6240	-3.67873	4.47805e-05	217.059	88.2112	18.5067	4.97594
mmu-miR-6988-3p	0.665433	0.543218	17.9388	6.65745	17.5814	21.3254
mmu-miR-212-3p	0.506074	0.63582	16.1449	8.32181	17.5814	17.0603
mmu-miR-706	0.76352	0.447061	10.7633	14.9793	17.5814	26.3014
mmu-miR-485-5p	1.10168	0.335354	8.96939	6.65745	17.1187	16.3495
mmu-miR-3547-5p	-0.766124	0.525833	41.2592	6.65745	16.656	11.3736
mmu-miR-378a-5p	-0.896926	0.296546	32.2898	26.6298	16.656	14.9278
mmu-miR-1843a-3p	-0.283863	0.765402	28.7021	14.9793	16.656	19.1929
mmu-miR-126b-5p	-1.50477	0.127848	21.5265	99.8618	16.656	26.3014
mmu-miR-142b	0.700263	0.480512	14.351	13.3149	16.656	28.4339
mmu-miR-217-5p	3.22969	0.0619175	3.58776	0	16.656	16.3495
mmu-miR-1194	0.222222	0.877229	23.3204	1.66436	16.1934	12.7953
mmu-miR-8097	1.21553	0.333924	10.7633	3.32873	16.1934	16.3495
mmu-miR-881-3p	0.740943	0.538656	5.38164	11.6505	15.7307	12.7953
mmu-miR-25-5p	0.137417	0.901052	17.9388	8.32181	15.268	13.5061
mmu-miR-147-3p	-0.684446	0.480564	17.9388	24.9654	15.268	11.3736
mmu-miR-760-3p	2.27594	0.144654	3.58776	1.66436	15.268	9.95187
mmu-miR-101c	-0.325737	0.750238	17.9388	14.9793	14.8054	11.3736
mmu-miR-342-5p	0.0280465	0.977678	12.5572	19.9724	14.8054	18.482
mmu-miR-669p-5p	1.19877	0.39789	10.7633	1.66436	14.8054	13.5061
mmu-miR-34c-5p	0.635435	0.542686	10.7633	13.3149	14.8054	22.7471
mmu-miR-3071-5p	1.74233	0.308074	8.96939	0	14.8054	14.9278
mmu-miR-465b-5p	0.419957	0.709886	7.17551	14.9793	14.8054	14.9278
mmu-miR-434-5p	-1.19472	0.170011	25.1143	44.9378	14.3427	16.3495
mmu-miR-872-3p	0.818097	0.527963	12.5572	3.32873	14.3427	13.5061
mmu-miR-181a-1-3p	-0.579674	0.639023	7.17551	24.9654	14.3427	7.10848
mmu-miR-190b-5p	0.389909	0.823484	21.5265	0	13.88	14.217
mmu-miR-143-5p	-0.111791	0.924112	21.5265	6.65745	13.88	12.0844
mmu-miR-3473f	0.0929628	0.928529	17.9388	38.2803	13.4174	46.916
mmu-miR-195a-5p	-1.12027	0.264209	17.9388	29.9585	13.4174	8.53017
mmu-miR-7b-5p	-1.37038	0.238867	8.96939	53.2596	13.4174	10.6627
mmu-miR-873a-5p	5.20156	0.0256386	0	0	13.4174	9.95187
mmu-miR-221-5p	-2.41347	0.0311575	14.351	111.512	12.9547	10.6627
mmu-miR-181a-2-3p	-0.149368	0.885397	14.351	14.9793	12.9547	13.5061
mmu-miR-615-3p	-0.644038	0.523473	17.9388	18.308	12.492	10.6627
mmu-miR-690	0.466583	0.695689	8.96939	8.32181	12.492	11.3736
mmu-miR-672-5p	0.369968	0.743147	8.96939	11.6505	12.492	14.217
mmu-miR-222-5p	-0.0211137	0.986631	5.38164	16.6436	12.492	9.24102
mmu-miR-133a-5p	0.0470249	0.974789	19.7327	1.66436	12.0294	9.95187
mmu-miR-193b-3p	-0.808064	0.43974	16.1449	19.9724	12.0294	8.53017
mmu-miR-185-3p	-0.328548	0.763001	14.351	13.3149	12.0294	9.95187
mmu-miR-3057-5p	1.28105	0.325177	8.96939	3.32873	12.0294	17.7712
mmu-miR-193a-5p	0.370244	0.778567	5.38164	9.98618	12.0294	7.81933
mmu-miR-214-5p	-0.913005	0.356655	16.1449	28.2942	11.5667	12.0844
mmu-miR-331-5p	-0.14469	0.905795	10.7633	9.98618	11.5667	7.10848
mmu-miR-582-3p	-0.621568	0.578763	12.5572	16.6436	11.104	7.81933
mmu-miR-497a-5p	0.392618	0.773286	8.96939	4.99309	11.104	7.10848
mmu-miR-21c	-0.559537	0.630166	8.96939	19.9724	11.104	8.53017
mmu-miR-874-3p	0.858762	0.551443	7.17551	3.32873	11.104	7.81933
mmu-miR-152-5p	0.160323	0.902881	3.58776	18.308	11.104	13.5061
mmu-miR-21a-3p	-2.10144	0.234879	0	78.225	11.104	7.10848
mmu-miR-3966	-0.0499591	0.96848	12.5572	6.65745	10.6413	7.81933
mmu-miR-3473a	0.293454	0.8121	10.7633	6.65745	10.6413	10.6627
mmu-miR-200b-5p	0.0611342	0.955589	10.7633	14.9793	10.6413	16.3495
mmu-miR-324-3p	0.255497	0.843628	7.17551	8.32181	10.6413	7.81933
mmu-miR-301a-3p	1.6498	0.339268	3.58776	1.66436	10.6413	5.68678
mmu-miR-3969	1.40173	0.45565	1.79388	3.32873	10.6413	2.84339
mmu-miR-704	-2.8098	0.0156964	46.6408	36.616	10.1787	1.4217
mmu-miR-155-5p	-2.05449	0.0165978	43.0531	34.9516	10.1787	8.53017
mmu-miR-151-5p	-2.0173	0.0498404	19.7327	44.9378	10.1787	5.68678
mmu-miR-1191a	-0.30245	0.81316	7.17551	13.3149	10.1787	6.39763
mmu-miR-669o-3p	1.26665	0.424575	3.58776	3.32873	10.1787	6.39763
mmu-miR-129b-5p	2.01706	0.209183	1.79388	3.32873	10.1787	10.6627
mmu-miR-431-3p	4.93354	0.0444791	0	0	10.1787	9.24102
mmu-miR-465c-5p	-0.311867	0.791343	16.1449	8.32181	9.71601	9.95187
mmu-miR-411-5p	-0.0317232	0.98169	16.1449	3.32873	9.71601	9.24102
mmu-miR-340-3p	-0.256289	0.817697	14.351	11.6505	9.71601	12.0844
mmu-miR-5108	0.886234	0.480464	12.5572	4.99309	9.71601	22.7471
mmu-miR-363-5p	0.9474	0.532316	8.96939	1.66436	9.71601	10.6627
mmu-let-7f-1-3p	-0.555519	0.624799	8.96939	24.9654	9.71601	13.5061
mmu-miR-466g	0.424341	0.76437	5.38164	6.65745	9.71601	6.39763
mmu-miR-8112	2.40168	0.179518	1.79388	1.66436	9.71601	8.53017
mmu-miR-873a-3p	5.00218	0.0386567	0	0	9.71601	10.6627
mmu-miR-505-5p	-0.484534	0.720026	10.7633	8.32181	9.25335	4.26509
mmu-miR-17-3p	0.0964175	0.947987	10.7633	3.32873	9.25335	5.68678
mmu-miR-5132-5p	1.62188	0.418118	5.38164	0	9.25335	7.10848
mmu-miR-139-3p	-0.762992	0.518634	12.5572	13.3149	8.79068	6.39763
mmu-miR-12180-3p	0.98045	0.535562	7.17551	1.66436	8.79068	8.53017
mmu-miR-127-5p	-0.062608	0.965997	5.38164	8.32181	8.79068	4.26509
mmu-let-7e-3p	0.413929	0.775829	3.58776	8.32181	8.79068	7.10848
mmu-miR-219a-1-3p	1.13837	0.462845	1.79388	6.65745	8.79068	9.95187
mmu-miR-23a-5p	-1.89181	0.183482	26.9082	9.98618	8.32801	1.4217
mmu-miR-3473c	0.176492	0.88881	10.7633	6.65745	8.32801	11.3736
mmu-miR-219c-5p	0.895259	0.554007	5.38164	3.32873	8.32801	7.81933
mmu-miR-184-3p	-1.47144	0.124629	23.3204	31.6229	7.86534	12.0844
mmu-miR-30d-3p	-0.399483	0.738413	12.5572	9.98618	7.86534	9.24102
mmu-miR-485-3p	0.646959	0.660171	7.17551	3.32873	7.86534	8.53017
mmu-miR-490-3p	2.0826	0.322893	3.58776	0	7.86534	7.10848
mmu-miR-3473d	1.04853	0.479834	3.58776	4.99309	7.86534	9.95187
mmu-miR-130a-5p	1.86208	0.398063	3.58776	0	7.86534	4.97594
mmu-miR-877-5p	1.60808	0.3464	1.79388	3.32873	7.86534	7.81933
mmu-miR-382-3p	2.2778	0.267992	0	3.32873	7.86534	8.53017
mmu-miR-1298-5p	3.0566	0.192585	0	1.66436	7.86534	6.39763
mmu-miR-5119	0.249036	0.849536	19.7327	4.99309	7.40268	22.0363
mmu-miR-204-5p	-0.879292	0.468922	19.7327	8.32181	7.40268	7.81933
mmu-let-7f-2-3p	-0.549961	0.643658	14.351	9.98618	7.40268	9.24102
mmu-miR-3068-3p	-0.379838	0.784174	5.38164	11.6505	7.40268	5.68678
mmu-miR-33-5p	1.47415	0.396369	3.58776	1.66436	7.40268	7.10848
mmu-miR-1927	1.07023	0.506598	3.58776	3.32873	7.40268	7.10848
mmu-miR-370-3p	2.32546	0.199555	1.79388	1.66436	7.40268	9.95187
mmu-miR-365-3p	-2.2479	0.0196078	26.9082	33.2873	6.94001	5.68678
mmu-miR-212-5p	-0.291137	0.825971	7.17551	9.98618	6.94001	7.10848
mmu-miR-532-3p	-0.771846	0.577606	5.38164	14.9793	6.94001	4.97594
mmu-miR-346-5p	2.68299	0.281487	1.79388	0	6.94001	4.26509
mmu-miR-7653-5p	2.88117	0.232381	0	1.66436	6.94001	5.68678
mmu-miR-412-5p	4.31302	0.126673	0	0	6.94001	5.68678
mmu-miR-6945-3p	-2.51691	0.030306	28.7021	21.6367	6.47734	2.13254
mmu-miR-6906-3p	-1.40892	0.436261	16.1449	3.32873	6.47734	0.710848
mmu-miR-322-5p	-1.91239	0.124848	8.96939	31.6229	6.47734	4.26509
mmu-miR-16-2-3p	-1.02186	0.462223	7.17551	13.3149	6.47734	3.55424
mmu-miR-219a-2-3p	4.25883	0.13621	0	0	6.47734	5.68678
mmu-miR-345-5p	-0.44511	0.78508	14.351	1.66436	6.01468	5.68678
mmu-miR-350-3p	0.161574	0.917923	7.17551	3.32873	6.01468	5.68678
mmu-miR-1960	-0.0211956	0.989524	7.17551	3.32873	6.01468	4.26509
mmu-miR-494-3p	0.316813	0.834866	5.38164	88.2112	6.01468	110.892
mmu-miR-1970	0.350555	0.819067	3.58776	6.65745	6.01468	7.10848
mmu-miR-8116	1.67113	0.401231	1.79388	1.66436	6.01468	4.97594
mmu-miR-344b-3p	2.34378	0.376703	1.79388	0	6.01468	2.84339
mmu-miR-714	-2.56565	0.0234855	57.4041	13.3149	5.55201	6.39763
mmu-miR-30f	-1.2903	0.241568	16.1449	29.9585	5.55201	13.5061
mmu-miR-5128	-0.974544	0.392762	14.351	19.9724	5.55201	12.0844
mmu-miR-497b	-0.0638661	0.964384	8.96939	4.99309	5.55201	7.81933
mmu-miR-196a-5p	-2.30733	0.0591865	8.96939	49.9309	5.55201	6.39763
mmu-miR-299a-3p	1.07596	0.621607	5.38164	0	5.55201	5.68678
mmu-miR-6979-3p	0.297701	0.847256	3.58776	6.65745	5.55201	7.10848
mmu-miR-376b-3p	1.6655	0.46114	3.58776	0	5.55201	5.68678
mmu-miR-3061-5p	2.2656	0.397561	1.79388	0	5.55201	2.84339
mmu-miR-1955-3p	2.38199	0.361887	1.79388	0	5.55201	3.55424
mmu-miR-770-5p	2.17224	0.432346	0	1.66436	5.55201	2.13254
mmu-miR-362-3p	2.79919	0.25164	0	1.66436	5.55201	6.39763
mmu-miR-712-3p	-1.4361	0.209059	23.3204	13.3149	5.08934	8.53017
mmu-miR-511-5p	-0.890956	0.530417	10.7633	6.65745	5.08934	4.26509
mmu-miR-3960	-0.545931	0.70637	10.7633	4.99309	5.08934	5.68678
mmu-miR-101a-5p	-1.00115	0.488569	10.7633	6.65745	5.08934	3.55424
mmu-miR-511-3p	0.596702	0.781467	7.17551	0	5.08934	5.68678
mmu-miR-106a-5p	0.596702	0.781467	7.17551	0	5.08934	5.68678
mmu-miR-30c-2-3p	-1.41892	0.298166	5.38164	23.3011	5.08934	5.68678
mmu-miR-671-5p	-0.247239	0.874999	3.58776	8.32181	5.08934	4.97594
mmu-miR-3074-1-3p	0.327527	0.855286	3.58776	3.32873	5.08934	3.55424
mmu-miR-28a-5p	-0.916048	0.535354	3.58776	16.6436	5.08934	5.68678
mmu-miR-7688-5p	1.97338	0.30368	1.79388	1.66436	5.08934	8.53017
mmu-miR-351-3p	1.73419	0.573496	1.79388	0	5.08934	0.710848
mmu-miR-3060-3p	1.43853	0.484495	1.79388	1.66436	5.08934	4.26509
mmu-miR-1946a	0.754272	0.697585	1.79388	3.32873	5.08934	3.55424
mmu-miR-187-5p	0.0952106	0.961254	1.79388	4.99309	5.08934	2.13254
mmu-miR-871-3p	0.528373	0.829067	0	4.99309	5.08934	2.13254
mmu-miR-3102-5p.2-5p	2.08238	0.456804	0	1.66436	5.08934	2.13254
mmu-miR-712-5p	-1.95481	0.0765469	21.5265	18.308	4.62667	5.68678
mmu-miR-141-3p	-1.74447	0.168154	12.5572	14.9793	4.62667	3.55424
mmu-miR-877-3p	0.902968	0.602602	5.38164	1.66436	4.62667	8.53017
mmu-miR-505-3p	0.344592	0.851508	5.38164	1.66436	4.62667	4.26509
mmu-miR-466i-3p	0.15878	0.924304	3.58776	4.99309	4.62667	4.97594
mmu-miR-297b-5p	1.07788	0.666835	3.58776	0	4.62667	2.84339
mmu-let-7k	-0.19394	0.912535	3.58776	4.99309	4.62667	2.84339
mmu-miR-669f-3p	2.45497	0.338849	1.79388	0	4.62667	4.97594
mmu-miR-5129-3p	-1.29326	0.424072	1.79388	21.6367	4.62667	4.97594
mmu-miR-301a-5p	0.138863	0.942196	1.79388	4.99309	4.62667	2.84339
mmu-miR-96-5p	-3.63564	0.0463445	0	93.2043	4.62667	2.84339
mmu-miR-6395	1.40098	0.558348	0	3.32873	4.62667	4.26509
mmu-miR-487b-3p	3.41424	0.337277	0	0	4.62667	2.13254
mmu-miR-3472	2.58662	0.306501	0	1.66436	4.62667	5.68678
mmu-miR-691	-2.51781	0.172941	26.9082	1.66436	4.16401	0.710848
mmu-miR-331-3p	-2.45667	0.0744643	19.7327	11.6505	4.16401	1.4217
mmu-miR-7667-5p	-0.463543	0.731693	7.17551	14.9793	4.16401	12.0844
mmu-miR-6899-3p	-0.321656	0.863528	7.17551	1.66436	4.16401	2.84339
mmu-miR-1839-3p	-0.168501	0.922874	5.38164	3.32873	4.16401	3.55424
mmu-miR-6957-3p	0.400099	0.821028	3.58776	3.32873	4.16401	4.97594
mmu-miR-132-5p	0.605555	0.726509	3.58776	3.32873	4.16401	6.39763
mmu-miR-1224-5p	0.610418	0.689733	3.58776	8.32181	4.16401	14.217
mmu-miR-12194-3p	1.00944	0.588966	3.58776	1.66436	4.16401	6.39763
mmu-miR-7010-5p	1.69985	0.394298	1.79388	1.66436	4.16401	7.10848
mmu-miR-383-5p	2.59019	0.304062	1.79388	0	4.16401	6.39763
mmu-miR-7042-5p	1.54482	0.509188	0	3.32873	4.16401	5.68678
mmu-miR-467g	1.19845	0.628433	0	3.32873	4.16401	3.55424
mmu-miR-3474	0.511532	0.806901	0	8.32181	4.16401	7.81933
mmu-miR-124b-3p	3.8449	0.223425	0	0	4.16401	4.97594
mmu-miR-7016-3p	-2.2133	0.268771	30.4959	0	3.70134	2.84339
mmu-miR-700-5p	-1.40107	0.332301	12.5572	6.65745	3.70134	3.55424
mmu-miR-6412	-1.73678	0.189785	12.5572	11.6505	3.70134	3.55424
mmu-miR-3081-3p	-2.05283	0.095774	10.7633	24.9654	3.70134	4.97594
mmu-miR-9769-3p	-0.190046	0.904883	8.96939	3.32873	3.70134	7.10848
mmu-miR-7115-5p	-0.44381	0.84707	8.96939	0	3.70134	2.84339
mmu-miR-7666-3p	-0.00696788	0.996747	5.38164	3.32873	3.70134	4.97594
mmu-miR-3970	-1.06243	0.505098	5.38164	8.32181	3.70134	2.84339
mmu-miR-3962	-1.03402	0.539445	5.38164	6.65745	3.70134	2.13254
mmu-miR-802-5p	0.202203	0.911227	3.58776	3.32873	3.70134	4.26509
mmu-miR-6516-5p	-0.235176	0.903351	3.58776	3.32873	3.70134	2.13254
mmu-miR-7029-3p	1.32436	0.52667	1.79388	1.66436	3.70134	4.97594
mmu-miR-667-3p	2.41915	0.350406	1.79388	0	3.70134	5.68678
mmu-miR-21b	-1.51855	0.392198	1.79388	14.9793	3.70134	2.13254
mmu-miR-1946b	1.43658	0.486547	1.79388	1.66436	3.70134	5.68678
mmu-miR-129-1-3p	2.18324	0.415947	1.79388	0	3.70134	4.26509
mmu-miR-9b-5p	5.74762	0.0153701	0	0	3.70134	30.5665
mmu-miR-879-5p	2.08223	0.449	0	1.66436	3.70134	3.55424
mmu-miR-744-3p	0.38136	0.876435	0	4.99309	3.70134	2.84339
mmu-miR-7091-5p	1.93581	0.493078	0	1.66436	3.70134	2.84339
mmu-miR-6967-3p	3.88233	0.215857	0	0	3.70134	5.68678
mmu-miR-6960-5p	1.93581	0.493078	0	1.66436	3.70134	2.84339
mmu-miR-666-5p	2.33706	0.375757	0	1.66436	3.70134	4.97594
mmu-miR-409-5p	1.10855	0.658782	0	3.32873	3.70134	3.55424
mmu-miR-380-3p	3.36532	0.345894	0	0	3.70134	2.84339
mmu-miR-369-3p	1.10855	0.658782	0	3.32873	3.70134	3.55424
mmu-miR-3473g	0.219155	0.9308	0	4.99309	3.70134	2.13254
mmu-miR-344-5p	2.55092	0.596551	0	0	3.70134	0
mmu-miR-3099-3p	3.9871	0.193161	0	0	3.70134	6.39763
mmu-miR-137-3p	2.33706	0.375757	0	1.66436	3.70134	4.97594
mmu-miR-455-3p	-1.04944	0.523124	10.7633	3.32873	3.23867	3.55424
mmu-miR-203b-3p	-1.34111	0.36517	7.17551	9.98618	3.23867	3.55424
mmu-miR-5134-5p	0.0298232	0.986142	5.38164	3.32873	3.23867	5.68678
mmu-miR-467e-5p	-0.421473	0.880094	5.38164	0	3.23867	0.710848
mmu-miR-1187	-0.344011	0.834531	5.38164	4.99309	3.23867	4.97594
mmu-miR-466c-5p	0.219514	0.9153	3.58776	1.66436	3.23867	2.84339
mmu-miR-3058-3p	0.157341	0.920184	3.58776	9.98618	3.23867	12.0844
mmu-miR-188-5p	-0.781646	0.718062	3.58776	3.32873	3.23867	0.710848
mmu-miR-7213-5p	0.642203	0.78057	1.79388	1.66436	3.23867	2.13254
mmu-miR-7043-3p	-0.738384	0.690753	1.79388	8.32181	3.23867	2.84339
mmu-miR-6950-3p	1.61648	0.584599	1.79388	0	3.23867	2.13254
mmu-miR-26a-2-3p	0.541715	0.785356	1.79388	3.32873	3.23867	4.26509
mmu-miR-6989-3p	0.680516	0.800747	0	3.32873	3.23867	2.13254
mmu-miR-34b-3p	-0.138441	0.953938	0	6.65745	3.23867	2.84339
mmu-miR-1981-3p	1.45227	0.639154	0	1.66436	3.23867	1.4217
mmu-miR-1945	0.0182403	0.993805	0	6.65745	3.23867	3.55424
mmu-miR-6918-3p	-2.59322	0.214873	10.7633	6.65745	2.776	0
mmu-miR-6380	-1.30099	0.446789	7.17551	4.99309	2.776	2.13254
mmu-miR-5107-3p	-1.07281	0.546037	5.38164	4.99309	2.776	2.13254
mmu-miR-1943-5p	-0.311549	0.860852	5.38164	3.32873	2.776	4.26509
mmu-miR-98-3p	-2.04074	0.209737	3.58776	16.6436	2.776	2.13254
mmu-miR-540-3p	-0.0874499	0.967501	3.58776	1.66436	2.776	2.13254
mmu-miR-324-5p	-0.0874499	0.967501	3.58776	1.66436	2.776	2.13254
mmu-miR-3064-5p	0.246784	0.930692	3.58776	0	2.776	1.4217
mmu-miR-1247-5p	1.24816	0.610073	3.58776	0	2.776	5.68678
mmu-miR-8103	2.26602	0.396595	1.79388	0	2.776	5.68678
mmu-miR-7658-3p	1.84852	0.514577	1.79388	0	2.776	3.55424
mmu-miR-500-3p	-0.756584	0.673121	1.79388	9.98618	2.776	4.26509
mmu-miR-488-3p	2.3823	0.36569	1.79388	0	2.776	6.39763
mmu-miR-483-5p	0.584655	0.769285	1.79388	3.32873	2.776	4.97594
mmu-miR-483-3p	1.67783	0.564817	1.79388	0	2.776	2.84339
mmu-miR-465c-3p	0.869409	0.696022	1.79388	1.66436	2.776	3.55424
mmu-miR-3082-5p	1.11207	0.537472	1.79388	4.99309	2.776	12.0844
mmu-miR-6363	1.03945	0.757783	0	1.66436	2.776	0.710848
mmu-miR-5134-3p	2.72672	0.520623	0	0	2.776	1.4217
mmu-miR-467a-5p	1.52169	0.614959	0	1.66436	2.776	2.13254
mmu-miR-380-5p	2.4619	0.594923	0	0	2.776	0.710848
mmu-miR-32-3p	-0.832437	0.819622	0	4.99309	2.776	0
mmu-miR-7005-5p	-3.56363	0.0984281	26.9082	1.66436	2.31334	0
mmu-miR-7657-3p	-3.1119	0.119643	14.351	6.65745	2.31334	0
mmu-miR-7682-3p	-2.35487	0.317878	8.96939	3.32873	2.31334	0
mmu-miR-6969-3p	-1.98736	0.306694	8.96939	3.32873	2.31334	0.710848
mmu-miR-29c-5p	-1.04155	0.583476	8.96939	1.66436	2.31334	2.84339
mmu-miR-31-5p	-2.46641	0.153601	7.17551	9.98618	2.31334	0.710848
mmu-miR-26b-3p	-0.926741	0.720133	7.17551	0	2.31334	1.4217
mmu-miR-7063-3p	-1.56283	0.572933	5.38164	1.66436	2.31334	0
mmu-miR-6356	-1.69356	0.249669	5.38164	38.2803	2.31334	11.3736
mmu-miR-34a-5p	-2.92214	0.0486876	5.38164	28.2942	2.31334	2.13254
mmu-miR-6922-5p	0.0763771	0.978904	3.58776	0	2.31334	1.4217
mmu-miR-34c-3p	-0.876968	0.672204	3.58776	3.32873	2.31334	1.4217
mmu-miR-337-5p	0.0763771	0.978904	3.58776	0	2.31334	1.4217
mmu-miR-1941-5p	-1.20563	0.509563	3.58776	6.65745	2.31334	2.13254
mmu-miR-7a-1-3p	0.0013745	0.999484	1.79388	3.32873	2.31334	2.84339
mmu-miR-7667-3p	1.3226	0.537483	1.79388	1.66436	2.31334	6.39763
mmu-miR-6540-5p	0.1205	0.961022	1.79388	1.66436	2.31334	1.4217
mmu-miR-5121	-0.614521	0.766416	1.79388	4.99309	2.31334	2.13254
mmu-miR-362-5p	0.0013745	0.999484	1.79388	3.32873	2.31334	2.84339
mmu-miR-23b-5p	-0.491402	0.789656	1.79388	8.32181	2.31334	4.97594
mmu-miR-1947-5p	0.0854564	0.964908	1.79388	4.99309	2.31334	4.97594
mmu-miR-1934-3p	-0.172318	0.947477	1.79388	1.66436	2.31334	0.710848
mmu-miR-878-5p	-0.176857	0.946442	0	4.99309	2.31334	2.13254
mmu-miR-7687-5p	-0.511757	0.898886	0	3.32873	2.31334	0
mmu-miR-7063-5p	-1.19363	0.589589	0	13.3149	2.31334	3.55424
mmu-miR-6928-3p	0.0331681	0.989679	0	4.99309	2.31334	2.84339
mmu-miR-493-5p	2.55738	0.563686	0	0	2.31334	1.4217
mmu-miR-323-5p	1.8781	0.697925	0	0	2.31334	0
mmu-miR-219b-3p	2.25614	0.640179	0	0	2.31334	0.710848
mmu-miR-1961	-0.716277	0.804025	0	4.99309	2.31334	0.710848
mmu-miR-1934-5p	-0.135226	0.965101	0	3.32873	2.31334	0.710848
mmu-miR-154-5p	2.80652	0.496562	0	0	2.31334	2.13254
mmu-miR-7212-5p	-3.88622	0.0278134	14.351	14.9793	1.85067	0
mmu-miR-7670-5p	-1.44317	0.567732	8.96939	0	1.85067	1.4217
mmu-miR-6996-5p	-1.61358	0.358124	7.17551	4.99309	1.85067	2.13254
mmu-miR-208b-3p	-0.587929	0.775086	5.38164	1.66436	1.85067	2.84339
mmu-miR-6943-3p	-0.396743	0.857979	3.58776	1.66436	1.85067	2.13254
mmu-miR-6909-3p	-0.567804	0.775925	3.58776	3.32873	1.85067	2.84339
mmu-miR-467c-5p	-0.1173	0.968269	3.58776	0	1.85067	1.4217
mmu-miR-466f-3p	0.598103	0.824136	3.58776	0	1.85067	3.55424
mmu-miR-369-5p	-0.461648	0.882637	3.58776	0	1.85067	0.710848
mmu-miR-30b-3p	-1.54768	0.372188	3.58776	9.98618	1.85067	2.84339
mmu-miR-3095-3p	-1.58817	0.378366	3.58776	8.32181	1.85067	2.13254
mmu-miR-3066-5p	-1.0723	0.610077	3.58776	3.32873	1.85067	1.4217
mmu-miR-1948-5p	-1.45872	0.626339	3.58776	1.66436	1.85067	0
mmu-miR-15a-3p	-0.1173	0.968269	3.58776	0	1.85067	1.4217
mmu-miR-7015-3p	0.635243	0.783618	1.79388	1.66436	1.85067	3.55424
mmu-miR-7009-3p	-0.644579	0.778876	1.79388	3.32873	1.85067	1.4217
mmu-miR-6952-3p	0.668418	0.743119	1.79388	3.32873	1.85067	6.39763
mmu-miR-6948-3p	0.896983	0.785912	1.79388	0	1.85067	1.4217
mmu-miR-5114	0.23863	0.909617	1.79388	3.32873	1.85067	4.26509
mmu-miR-137-5p	0.550012	0.876149	1.79388	0	1.85067	0.710848
mmu-miR-7660-5p	0.59352	0.867423	0	1.66436	1.85067	0.710848
mmu-miR-7058-3p	-0.26706	0.898265	0	18.308	1.85067	13.5061
mmu-miR-7049-5p	2.64675	0.538815	0	0	1.85067	2.13254
mmu-miR-6980-3p	0.93798	0.777708	0	1.66436	1.85067	1.4217
mmu-miR-6914-5p	0.133263	0.977624	0	1.66436	1.85067	0
mmu-miR-5125	2.36543	0.611362	0	0	1.85067	1.4217
mmu-miR-467b-5p	2.01651	0.676568	0	0	1.85067	0.710848
mmu-miR-466k	0.678404	0.801832	0	3.32873	1.85067	3.55424
mmu-miR-431-5p	-0.0330804	0.991117	0	3.32873	1.85067	1.4217
mmu-miR-411-3p	1.55953	0.747901	0	0	1.85067	0
mmu-miR-3963	-1.04052	0.599534	0	64.9101	1.85067	29.8556
mmu-miR-384-5p	-0.0330804	0.991117	0	3.32873	1.85067	1.4217
mmu-miR-3097-3p	0.430766	0.862174	0	4.99309	1.85067	4.97594
mmu-miR-3061-3p	-0.338075	0.899727	0	4.99309	1.85067	2.13254
mmu-miR-186-3p	2.36543	0.611362	0	0	1.85067	1.4217
mmu-miR-7046-3p	-5.22532	0.0424547	10.7633	1368.11	1.388	35.5424
mmu-miR-5104	-1.58587	0.403207	7.17551	3.32873	1.388	2.13254
mmu-miR-7661-3p	-1.32112	0.54919	5.38164	1.66436	1.388	1.4217
mmu-miR-3084-3p	-0.609169	0.823205	5.38164	0	1.388	2.13254
mmu-let-7c-1-3p	-1.97726	0.25632	5.38164	8.32181	1.388	2.13254
mmu-miR-702-3p	-0.341747	0.91	3.58776	0	1.388	1.4217
mmu-miR-677-5p	-1.87033	0.336826	3.58776	6.65745	1.388	1.4217
mmu-miR-377-3p	-0.751699	0.814396	3.58776	0	1.388	0.710848
mmu-miR-210-5p	-0.320175	0.885434	3.58776	1.66436	1.388	2.84339
mmu-miR-8091	-0.87099	0.710275	1.79388	3.32873	1.388	1.4217
mmu-miR-7117-3p	-0.299565	0.907271	1.79388	1.66436	1.388	1.4217
mmu-miR-7094-3p	0.69499	0.766175	1.79388	1.66436	1.388	4.26509
mmu-miR-7079-3p	0.279754	0.908066	1.79388	1.66436	1.388	2.84339
mmu-miR-6971-3p	0.279754	0.908066	1.79388	1.66436	1.388	2.84339
mmu-miR-6932-3p	0.259466	0.943299	1.79388	0	1.388	0.710848
mmu-miR-6911-5p	0.672536	0.843531	1.79388	0	1.388	1.4217
mmu-miR-6903-3p	1.25872	0.688233	1.79388	0	1.388	2.84339
mmu-miR-669e-5p	0.672536	0.843531	1.79388	0	1.388	1.4217
mmu-miR-653-5p	-0.331658	0.945675	1.79388	0	1.388	0
mmu-miR-5622-3p	0.259466	0.943299	1.79388	0	1.388	0.710848
mmu-miR-466h-5p	0.99468	0.759705	1.79388	0	1.388	2.13254
mmu-miR-449a-5p	0.259466	0.943299	1.79388	0	1.388	0.710848
mmu-miR-3572-5p	-0.331658	0.945675	1.79388	0	1.388	0
mmu-miR-3103-3p	0.865555	0.707298	1.79388	1.66436	1.388	4.97594
mmu-miR-216a-5p	-0.87099	0.710275	1.79388	3.32873	1.388	1.4217
mmu-miR-200a-5p	-2.40674	0.191375	1.79388	16.6436	1.388	2.13254
mmu-miR-1950	0.672536	0.843531	1.79388	0	1.388	1.4217
mmu-miR-1903	0.208479	0.914291	1.79388	6.65745	1.388	8.53017
mmu-miR-18b-5p	-0.797604	0.69175	1.79388	6.65745	1.388	3.55424
mmu-miR-3965	-4.34438	0.00997044	3.58776	39.9447	1.388	0.710848
mmu-miR-452-5p	-5.57005	0.000837049	1.79388	131.485	1.388	1.4217
mmu-miR-8094	2.14387	0.657131	0	0	1.388	1.4217
mmu-miR-7689-3p	1.72839	0.721278	0	0	1.388	0.710848
mmu-miR-7679-3p	-0.891396	0.698788	0	11.6505	1.388	4.97594
mmu-miR-7670-3p	2.14387	0.657131	0	0	1.388	1.4217
mmu-miR-7669-5p	1.72839	0.721278	0	0	1.388	0.710848
mmu-miR-7227-3p	1.14988	0.813496	0	0	1.388	0
mmu-miR-7083-3p	1.72839	0.721278	0	0	1.388	0.710848
mmu-miR-7078-5p	2.46701	0.585627	0	0	1.388	2.13254
mmu-miR-7073-5p	-0.25653	0.932956	0	3.32873	1.388	1.4217
mmu-miR-7052-3p	0.714805	0.834978	0	1.66436	1.388	1.4217
mmu-miR-6977-5p	2.14387	0.657131	0	0	1.388	1.4217
mmu-miR-6974-3p	2.95409	0.460483	0	0	1.388	3.55424
mmu-miR-6967-5p	1.72839	0.721278	0	0	1.388	0.710848
mmu-miR-6962-3p	2.73096	0.518333	0	0	1.388	2.84339
mmu-miR-6956-3p	0.714805	0.834978	0	1.66436	1.388	1.4217
mmu-miR-6955-5p	-0.664547	0.837255	0	3.32873	1.388	0.710848
mmu-miR-673-5p	2.46701	0.585627	0	0	1.388	2.13254
mmu-miR-669n	1.72839	0.721278	0	0	1.388	0.710848
mmu-miR-6359	1.14988	0.813496	0	0	1.388	0
mmu-miR-592-5p	2.14387	0.657131	0	0	1.388	1.4217
mmu-miR-574-5p	2.46701	0.585627	0	0	1.388	2.13254
mmu-miR-5615-3p	1.72839	0.721278	0	0	1.388	0.710848
mmu-miR-5132-3p	1.72839	0.721278	0	0	1.388	0.710848
mmu-miR-5130	1.29771	0.680524	0	1.66436	1.388	2.84339
mmu-miR-5124a	1.72839	0.721278	0	0	1.388	0.710848
mmu-miR-5107-5p	0.0627556	0.982931	0	3.32873	1.388	2.13254
mmu-miR-376c-3p	1.72839	0.721278	0	0	1.388	0.710848
mmu-miR-370-5p	1.72839	0.721278	0	0	1.388	0.710848
mmu-miR-344f-3p	2.73096	0.518333	0	0	1.388	2.84339
mmu-miR-329-3p	-0.25653	0.932956	0	3.32873	1.388	1.4217
mmu-miR-3103-5p	2.73096	0.518333	0	0	1.388	2.84339
mmu-miR-3102-3p.2-3p	2.95409	0.460483	0	0	1.388	3.55424
mmu-miR-3080-5p	1.72839	0.721278	0	0	1.388	0.710848
mmu-miR-3071-3p	0.304176	0.934124	0	1.66436	1.388	0.710848
mmu-miR-3069-3p	1.72839	0.721278	0	0	1.388	0.710848
mmu-miR-3065-3p	2.46701	0.585627	0	0	1.388	2.13254
mmu-miR-29a-5p	1.52013	0.619184	0	1.66436	1.388	3.55424
mmu-miR-24-1-5p	-0.664547	0.837255	0	3.32873	1.388	0.710848
mmu-miR-204-3p	2.14387	0.657131	0	0	1.388	1.4217
mmu-miR-1955-5p	1.29771	0.680524	0	1.66436	1.388	2.84339
mmu-miR-194-1-3p	-1.25544	0.61887	0	8.32181	1.388	2.13254
mmu-miR-1930-5p	2.73096	0.518333	0	0	1.388	2.84339
mmu-miR-182-3p	1.03514	0.751621	0	1.66436	1.388	2.13254
mmu-miR-136-5p	-0.839174	0.767368	0	4.99309	1.388	1.4217
mmu-miR-128-1-5p	-0.277088	0.954639	0	1.66436	1.388	0
mmu-miR-12202-3p	0.714805	0.834978	0	1.66436	1.388	1.4217
mmu-miR-1198-3p	-0.277088	0.954639	0	1.66436	1.388	0
mmu-miR-8109	-3.00844	0.0531555	8.96939	14.9793	0.925335	2.13254
mmu-miR-7070-3p	-1.61394	0.555728	7.17551	0	0.925335	1.4217
mmu-miR-5620-3p	-0.853513	0.6554	7.17551	3.32873	0.925335	4.97594
mmu-miR-711	-1.70332	0.574402	5.38164	0	0.925335	0.710848
mmu-miR-701-5p	-1.70332	0.574402	5.38164	0	0.925335	0.710848
mmu-miR-5110	-0.270768	0.898461	5.38164	1.66436	0.925335	4.97594
mmu-miR-494-5p	-3.14004	0.236198	5.38164	3.32873	0.925335	0
mmu-miR-28b	-2.16048	0.274181	5.38164	4.99309	0.925335	1.4217
mmu-miR-1192	-1.21888	0.582206	5.38164	1.66436	0.925335	2.13254
mmu-miR-8105	-0.608836	0.845443	3.58776	0	0.925335	1.4217
mmu-miR-7653-3p	-0.608836	0.845443	3.58776	0	0.925335	1.4217
mmu-miR-763	-3.58382	0.14182	3.58776	8.32181	0.925335	0
mmu-miR-7091-3p	-1.16952	0.627569	3.58776	1.66436	0.925335	1.4217
mmu-miR-7075-3p	-1.19875	0.578172	3.58776	3.32873	0.925335	2.13254
mmu-miR-7030-3p	-1.88725	0.366331	3.58776	4.99309	0.925335	1.4217
mmu-miR-6973b-5p	-1.66916	0.510083	3.58776	1.66436	0.925335	0.710848
mmu-miR-329-5p	-0.650265	0.756657	3.58776	3.32873	0.925335	3.55424
mmu-miR-3105-3p	-0.608836	0.845443	3.58776	0	0.925335	1.4217
mmu-miR-219c-3p	-1.66916	0.510083	3.58776	1.66436	0.925335	0.710848
mmu-miR-1941-3p	-1.16952	0.627569	3.58776	1.66436	0.925335	1.4217
mmu-miR-99a-3p	-0.106031	0.97776	1.79388	0	0.925335	0.710848
mmu-miR-8118	-1.07135	0.702405	1.79388	1.66436	0.925335	0.710848
mmu-miR-8108	-0.906591	0.853521	1.79388	0	0.925335	0
mmu-miR-8106	-1.14179	0.636583	1.79388	3.32873	0.925335	1.4217
mmu-miR-8096	-0.106031	0.97776	1.79388	0	0.925335	0.710848
mmu-miR-7658-5p	-0.906591	0.853521	1.79388	0	0.925335	0
mmu-miR-7219-3p	-1.84133	0.599724	1.79388	1.66436	0.925335	0
mmu-miR-7087-5p	-0.569019	0.830325	1.79388	1.66436	0.925335	1.4217
mmu-miR-708-5p	-1.07135	0.702405	1.79388	1.66436	0.925335	0.710848
mmu-miR-7058-5p	0.405937	0.908828	1.79388	0	0.925335	1.4217
mmu-miR-7036b-5p	-0.569019	0.830325	1.79388	1.66436	0.925335	1.4217
mmu-miR-6987-5p	0.405937	0.908828	1.79388	0	0.925335	1.4217
mmu-miR-6961-5p	-1.07135	0.702405	1.79388	1.66436	0.925335	0.710848
mmu-miR-6961-3p	0.785292	0.816163	1.79388	0	0.925335	2.13254
mmu-miR-6911-3p	-1.84133	0.599724	1.79388	1.66436	0.925335	0
mmu-miR-6897-3p	-1.84133	0.599724	1.79388	1.66436	0.925335	0
mmu-miR-682	-2.84172	0.186116	1.79388	9.98618	0.925335	0.710848
mmu-miR-669b-5p	-0.106031	0.97776	1.79388	0	0.925335	0.710848
mmu-miR-669b-3p	-0.569019	0.830325	1.79388	1.66436	0.925335	1.4217
mmu-miR-6418-3p	-0.106031	0.97776	1.79388	0	0.925335	0.710848
mmu-miR-6364	-0.62746	0.771557	1.79388	4.99309	0.925335	3.55424
mmu-miR-5123	-1.75453	0.396406	1.79388	8.32181	0.925335	2.13254
mmu-miR-470-5p	0.785292	0.816163	1.79388	0	0.925335	2.13254
mmu-miR-410-5p	-2.12813	0.313413	1.79388	8.32181	0.925335	1.4217
mmu-miR-365-2-5p	-0.467585	0.839232	1.79388	3.32873	0.925335	2.84339
mmu-miR-344e-3p	-0.106031	0.97776	1.79388	0	0.925335	0.710848
mmu-miR-3102-3p	0.785292	0.816163	1.79388	0	0.925335	2.13254
mmu-miR-3084-5p	0.405937	0.908828	1.79388	0	0.925335	1.4217
mmu-miR-20a-3p	0.405937	0.908828	1.79388	0	0.925335	1.4217
mmu-miR-1954	-0.766994	0.744112	1.79388	3.32873	0.925335	2.13254
mmu-miR-1938	-0.640879	0.749018	1.79388	8.32181	0.925335	5.68678
mmu-miR-147-5p	1.0865	0.738495	1.79388	0	0.925335	2.84339
mmu-miR-883a-3p	-1.61152	0.599415	0	4.99309	0.925335	0.710848
mmu-miR-880-3p	1.88136	0.697419	0	0	0.925335	1.4217
mmu-miR-802-3p	1.36662	0.778636	0	0	0.925335	0.710848
mmu-miR-7687-3p	1.36662	0.778636	0	0	0.925335	0.710848
mmu-miR-7675-3p	1.36662	0.778636	0	0	0.925335	0.710848
mmu-miR-7668-3p	0.402497	0.888821	0	3.32873	0.925335	3.55424
mmu-miR-7662-5p	1.36662	0.778636	0	0	0.925335	0.710848
mmu-miR-7659-5p	1.36662	0.778636	0	0	0.925335	0.710848
mmu-miR-7650-5p	0.574942	0.906916	0	0	0.925335	0
mmu-miR-7647-5p	1.36662	0.778636	0	0	0.925335	0.710848
mmu-miR-758-5p	-0.522324	0.868452	0	3.32873	0.925335	1.4217
mmu-miR-743b-5p	1.36662	0.778636	0	0	0.925335	0.710848
mmu-miR-7119-3p	1.36662	0.778636	0	0	0.925335	0.710848
mmu-miR-7093-3p	0.827363	0.807723	0	1.66436	0.925335	2.13254
mmu-miR-7092-5p	1.88136	0.697419	0	0	0.925335	1.4217
mmu-miR-7089-5p	1.88136	0.697419	0	0	0.925335	1.4217
mmu-miR-7077-3p	1.88136	0.697419	0	0	0.925335	1.4217
mmu-miR-7065-3p	0.574942	0.906916	0	0	0.925335	0
mmu-miR-7060-3p	1.36662	0.778636	0	0	0.925335	0.710848
mmu-miR-7052-5p	1.88136	0.697419	0	0	0.925335	1.4217
mmu-miR-7045-3p	-0.0598169	0.98758	0	1.66436	0.925335	0.710848
mmu-miR-7038-5p	-0.0598169	0.98758	0	1.66436	0.925335	0.710848
mmu-miR-7035-5p	2.26161	0.637789	0	0	0.925335	2.13254
mmu-miR-7022-3p	0.827363	0.807723	0	1.66436	0.925335	2.13254
mmu-miR-7003-5p	1.36662	0.778636	0	0	0.925335	0.710848
mmu-miR-6990-5p	1.68247	0.509258	0	3.32873	0.925335	9.95187
mmu-miR-6982-3p	-0.852028	0.862353	0	1.66436	0.925335	0
mmu-miR-6975-3p	2.26161	0.637789	0	0	0.925335	2.13254
mmu-miR-6971-5p	1.36662	0.778636	0	0	0.925335	0.710848
mmu-miR-6966-3p	-0.14548	0.961791	0	3.32873	0.925335	2.13254
mmu-miR-6952-5p	-0.0598169	0.98758	0	1.66436	0.925335	0.710848
mmu-miR-6951-5p	1.88136	0.697419	0	0	0.925335	1.4217
mmu-miR-6948-5p	-0.72925	0.79697	0	4.99309	0.925335	2.13254
mmu-miR-6933-5p	-1.61152	0.599415	0	4.99309	0.925335	0.710848
mmu-miR-6904-3p	0.574942	0.906916	0	0	0.925335	0
mmu-miR-679-5p	1.88136	0.697419	0	0	0.925335	1.4217
mmu-miR-6769b-5p	0.574942	0.906916	0	0	0.925335	0
mmu-miR-6769b-3p	-0.0598169	0.98758	0	1.66436	0.925335	0.710848
mmu-miR-669l-5p	-0.852028	0.862353	0	1.66436	0.925335	0
mmu-miR-669d-5p	1.36662	0.778636	0	0	0.925335	0.710848
mmu-miR-6539	-1.70351	0.455328	0	16.6436	0.925335	4.26509
mmu-miR-6418-5p	0.574942	0.906916	0	0	0.925335	0
mmu-miR-5618-5p	1.36662	0.778636	0	0	0.925335	0.710848
mmu-miR-5615-5p	2.26161	0.637789	0	0	0.925335	2.13254
mmu-miR-5104b-5p	0.827363	0.807723	0	1.66436	0.925335	2.13254
mmu-miR-496a-3p	1.88136	0.697419	0	0	0.925335	1.4217
mmu-miR-466p-5p	1.36662	0.778636	0	0	0.925335	0.710848
mmu-miR-466o-5p	1.88136	0.697419	0	0	0.925335	1.4217
mmu-miR-466n-3p	0.574942	0.906916	0	0	0.925335	0
mmu-miR-466m-5p	-0.0598169	0.98758	0	1.66436	0.925335	0.710848
mmu-miR-466h-3p	2.26161	0.637789	0	0	0.925335	2.13254
mmu-miR-466d-3p	1.36662	0.778636	0	0	0.925335	0.710848
mmu-miR-448-3p	0.574942	0.906916	0	0	0.925335	0
mmu-miR-3967	-2.0248	0.483592	0	6.65745	0.925335	0.710848
mmu-miR-376a-3p	1.36662	0.778636	0	0	0.925335	0.710848
mmu-miR-374c-3p	-1.46577	0.572165	0	8.32181	0.925335	2.13254
mmu-miR-3082-3p	0.44981	0.89983	0	1.66436	0.925335	1.4217
mmu-miR-3067-5p	0.574942	0.906916	0	0	0.925335	0
mmu-miR-301b-3p	1.36662	0.778636	0	0	0.925335	0.710848
mmu-miR-29b-1-5p	-0.852028	0.862353	0	1.66436	0.925335	0
mmu-miR-297c-3p	0.574942	0.906916	0	0	0.925335	0
mmu-miR-292b-3p	1.36662	0.778636	0	0	0.925335	0.710848
mmu-miR-26a-1-3p	1.36662	0.778636	0	0	0.925335	0.710848
mmu-miR-2183	0.574942	0.906916	0	0	0.925335	0
mmu-miR-211-5p	0.44981	0.89983	0	1.66436	0.925335	1.4217
mmu-miR-20b-3p	1.88136	0.697419	0	0	0.925335	1.4217
mmu-miR-208a-5p	1.88136	0.697419	0	0	0.925335	1.4217
mmu-miR-202-5p	1.88136	0.697419	0	0	0.925335	1.4217
mmu-miR-201-5p	0.44981	0.89983	0	1.66436	0.925335	1.4217
mmu-miR-19b-2-5p	-0.0598169	0.98758	0	1.66436	0.925335	0.710848
mmu-miR-1968-3p	1.36662	0.778636	0	0	0.925335	0.710848
mmu-miR-1958	0.574942	0.906916	0	0	0.925335	0
mmu-miR-1953	1.36662	0.778636	0	0	0.925335	0.710848
mmu-miR-1949	-0.0598169	0.98758	0	1.66436	0.925335	0.710848
mmu-miR-194-2-3p	-0.0598169	0.98758	0	1.66436	0.925335	0.710848
mmu-miR-193b-5p	-1.52055	0.582381	0	6.65745	0.925335	1.4217
mmu-miR-1931	0.459396	0.845667	0	8.32181	0.925335	10.6627
mmu-miR-146b-3p	1.36662	0.778636	0	0	0.925335	0.710848
mmu-miR-135a-2-3p	1.88136	0.697419	0	0	0.925335	1.4217
mmu-miR-134-3p	1.88136	0.697419	0	0	0.925335	1.4217
mmu-miR-1231-5p	1.88136	0.697419	0	0	0.925335	1.4217
mmu-miR-1224-3p	0.574942	0.906916	0	0	0.925335	0
mmu-miR-12205-3p	0.574942	0.906916	0	0	0.925335	0
mmu-miR-12197-3p	1.36662	0.778636	0	0	0.925335	0.710848
mmu-miR-12185-5p	-0.0598169	0.98758	0	1.66436	0.925335	0.710848
mmu-miR-101b-5p	1.88136	0.697419	0	0	0.925335	1.4217
mmu-miR-92a-1-5p	-4.32957	0.0732757	23.3204	0	0.462667	0.710848
mmu-miR-7216-5p	-3.11306	0.101905	10.7633	4.99309	0.462667	1.4217
mmu-miR-6964-5p	-0.31113	0.868378	5.38164	9.98618	0.462667	12.0844
mmu-miR-615-5p	-2.91262	0.206721	5.38164	3.32873	0.462667	0.710848
mmu-miR-205-3p	-3.68514	0.223707	5.38164	1.66436	0.462667	0
mmu-miR-7578	-2.57986	0.290796	3.58776	3.32873	0.462667	0.710848
mmu-miR-7039-3p	-3.66101	0.218041	3.58776	3.32873	0.462667	0
mmu-miR-6976-3p	-3.97091	0.155121	3.58776	4.99309	0.462667	0
mmu-miR-6966-5p	-2.72168	0.547293	3.58776	0	0.462667	0
mmu-miR-3971	-2.72168	0.547293	3.58776	0	0.462667	0
mmu-miR-3620-5p	0.644385	0.777594	3.58776	1.66436	0.462667	7.81933
mmu-miR-1896	-1.61436	0.641112	3.58776	0	0.462667	0.710848
mmu-miR-146a-3p	-1.61436	0.641112	3.58776	0	0.462667	0.710848
mmu-miR-876-3p	-0.600473	0.881764	1.79388	0	0.462667	0.710848
mmu-miR-7685-5p	-2.66842	0.469522	1.79388	1.66436	0.462667	0
mmu-miR-7665-5p	-0.600473	0.881764	1.79388	0	0.462667	0.710848
mmu-miR-7655-3p	-0.600473	0.881764	1.79388	0	0.462667	0.710848
mmu-miR-743b-3p	-0.600473	0.881764	1.79388	0	0.462667	0.710848
mmu-miR-7088-5p	-0.600473	0.881764	1.79388	0	0.462667	0.710848
mmu-miR-7067-3p	0.0774559	0.983539	1.79388	0	0.462667	1.4217
mmu-miR-7031-3p	-1.71361	0.730544	1.79388	0	0.462667	0
mmu-miR-7011-3p	-1.57436	0.593368	1.79388	1.66436	0.462667	0.710848
mmu-miR-7008-5p	-2.66842	0.469522	1.79388	1.66436	0.462667	0
mmu-miR-7007-3p	-2.66842	0.469522	1.79388	1.66436	0.462667	0
mmu-miR-6988-5p	-0.600473	0.881764	1.79388	0	0.462667	0.710848
mmu-miR-6935-5p	0.0774559	0.983539	1.79388	0	0.462667	1.4217
mmu-miR-6933-3p	-1.71361	0.730544	1.79388	0	0.462667	0
mmu-miR-6931-5p	-2.66842	0.469522	1.79388	1.66436	0.462667	0
mmu-miR-6929-3p	-1.74592	0.438447	1.79388	6.65745	0.462667	2.13254
mmu-miR-6923-5p	0.890918	0.795436	1.79388	0	0.462667	2.84339
mmu-miR-6906-5p	0.539969	0.879817	1.79388	0	0.462667	2.13254
mmu-miR-675-5p	-1.71361	0.730544	1.79388	0	0.462667	0
mmu-miR-669f-5p	-1.57436	0.593368	1.79388	1.66436	0.462667	0.710848
mmu-miR-5709-5p	-0.600473	0.881764	1.79388	0	0.462667	0.710848
mmu-miR-490-5p	-0.600473	0.881764	1.79388	0	0.462667	0.710848
mmu-miR-489-5p	-2.87491	0.230567	1.79388	6.65745	0.462667	0.710848
mmu-miR-451b	2.22512	0.455059	1.79388	0	0.462667	7.81933
mmu-miR-3569-5p	-4.86327	0.0141876	1.79388	31.6229	0.462667	0.710848
mmu-miR-344c-3p	-0.600473	0.881764	1.79388	0	0.462667	0.710848
mmu-miR-30c-1-3p	-3.23427	0.324391	1.79388	3.32873	0.462667	0
mmu-miR-3076-3p	-2.14763	0.421116	1.79388	3.32873	0.462667	0.710848
mmu-miR-196a-1-3p	-1.71361	0.730544	1.79388	0	0.462667	0
mmu-miR-193a-3p	-1.71361	0.730544	1.79388	0	0.462667	0
mmu-miR-1929-5p	-0.441655	0.870584	1.79388	1.66436	0.462667	2.13254
mmu-miR-1897-5p	0.539969	0.879817	1.79388	0	0.462667	2.13254
mmu-miR-1895	-2.55664	0.307907	1.79388	4.99309	0.462667	0.710848
mmu-miR-1893	-0.600473	0.881764	1.79388	0	0.462667	0.710848
mmu-miR-149-3p	-1.57436	0.593368	1.79388	1.66436	0.462667	0.710848
mmu-miR-1191b-5p	-0.903245	0.746773	1.79388	1.66436	0.462667	1.4217
mmu-miR-935	-1.65906	0.738996	0	1.66436	0.462667	0
mmu-miR-92b-5p	-3.20693	0.433616	0	4.99309	0.462667	0
mmu-miR-879-3p	-0.232089	0.962845	0	0	0.462667	0
mmu-miR-875-5p	0.878564	0.857481	0	0	0.462667	0.710848
mmu-miR-8107	-1.52453	0.663956	0	3.32873	0.462667	0.710848
mmu-miR-7a-2-3p	0.878564	0.857481	0	0	0.462667	0.710848
mmu-miR-7681-3p	-0.232089	0.962845	0	0	0.462667	0
mmu-miR-7680-5p	-0.232089	0.962845	0	0	0.462667	0
mmu-miR-7680-3p	-1.65906	0.738996	0	1.66436	0.462667	0
mmu-miR-7669-3p	1.5585	0.748064	0	0	0.462667	1.4217
mmu-miR-7668-5p	-0.232089	0.962845	0	0	0.462667	0
mmu-miR-7660-3p	-0.232089	0.962845	0	0	0.462667	0
mmu-miR-7649-3p	1.5585	0.748064	0	0	0.462667	1.4217
mmu-miR-743a-3p	0.878564	0.857481	0	0	0.462667	0.710848
mmu-miR-7243-3p	-0.232089	0.962845	0	0	0.462667	0
mmu-miR-7240-5p	1.5585	0.748064	0	0	0.462667	1.4217
mmu-miR-7239-5p	0.584355	0.870954	0	1.66436	0.462667	2.13254
mmu-miR-7237-5p	-2.62522	0.569278	0	3.32873	0.462667	0
mmu-miR-7237-3p	-5.4153	0.0576822	0	23.3011	0.462667	0
mmu-miR-7235-3p	-0.232089	0.962845	0	0	0.462667	0
mmu-miR-7231-3p	0.878564	0.857481	0	0	0.462667	0.710848
mmu-miR-7230-5p	1.5585	0.748064	0	0	0.462667	1.4217
mmu-miR-7229-5p	-0.232089	0.962845	0	0	0.462667	0
mmu-miR-7229-3p	-0.232089	0.962845	0	0	0.462667	0
mmu-miR-7226-3p	-0.552027	0.892553	0	1.66436	0.462667	0.710848
mmu-miR-7225-3p	-0.552027	0.892553	0	1.66436	0.462667	0.710848
mmu-miR-7221-3p	-2.10963	0.510626	0	4.99309	0.462667	0.710848
mmu-miR-717	-0.232089	0.962845	0	0	0.462667	0
mmu-miR-7118-5p	-0.232089	0.962845	0	0	0.462667	0
mmu-miR-7118-3p	-0.232089	0.962845	0	0	0.462667	0
mmu-miR-7115-3p	-0.850306	0.797966	0	3.32873	0.462667	1.4217
mmu-miR-7094-1-5p	-0.232089	0.962845	0	0	0.462667	0
mmu-miR-7085-3p	-1.65906	0.738996	0	1.66436	0.462667	0
mmu-miR-7083-5p	0.123652	0.973966	0	1.66436	0.462667	1.4217
mmu-miR-7079-5p	-0.232089	0.962845	0	0	0.462667	0
mmu-miR-7070-5p	-0.552027	0.892553	0	1.66436	0.462667	0.710848
mmu-miR-7069-3p	-0.232089	0.962845	0	0	0.462667	0
mmu-miR-7068-3p	-0.552027	0.892553	0	1.66436	0.462667	0.710848
mmu-miR-7059-5p	0.878564	0.857481	0	0	0.462667	0.710848
mmu-miR-7055-5p	-1.43604	0.63944	0	4.99309	0.462667	1.4217
mmu-miR-7053-3p	-2.10963	0.510626	0	4.99309	0.462667	0.710848
mmu-miR-705	-1.52453	0.663956	0	3.32873	0.462667	0.710848
mmu-miR-7048-5p	-0.552027	0.892553	0	1.66436	0.462667	0.710848
mmu-miR-7047-5p	-0.850306	0.797966	0	3.32873	0.462667	1.4217
mmu-miR-7046-5p	-1.65906	0.738996	0	1.66436	0.462667	0
mmu-miR-7044-5p	2.02089	0.675896	0	0	0.462667	2.13254
mmu-miR-7030-5p	0.123652	0.973966	0	1.66436	0.462667	1.4217
mmu-miR-703	-1.65906	0.738996	0	1.66436	0.462667	0
mmu-miR-7022-5p	-0.232089	0.962845	0	0	0.462667	0
mmu-miR-7021-5p	-1.52453	0.663956	0	3.32873	0.462667	0.710848
mmu-miR-7021-3p	0.933818	0.787037	0	1.66436	0.462667	2.84339
mmu-miR-7017-5p	0.878564	0.857481	0	0	0.462667	0.710848
mmu-miR-7012-3p	0.878564	0.857481	0	0	0.462667	0.710848
mmu-miR-7001-3p	2.02089	0.675896	0	0	0.462667	2.13254
mmu-miR-6997-5p	0.123652	0.973966	0	1.66436	0.462667	1.4217
mmu-miR-6995-3p	0.123652	0.973966	0	1.66436	0.462667	1.4217
mmu-miR-6989-5p	0.878564	0.857481	0	0	0.462667	0.710848
mmu-miR-6984-5p	0.878564	0.857481	0	0	0.462667	0.710848
mmu-miR-6984-3p	-1.52453	0.663956	0	3.32873	0.462667	0.710848
mmu-miR-6974-5p	-0.232089	0.962845	0	0	0.462667	0
mmu-miR-6969-5p	0.878564	0.857481	0	0	0.462667	0.710848
mmu-miR-6965-3p	1.5585	0.748064	0	0	0.462667	1.4217
mmu-miR-6962-5p	0.878564	0.857481	0	0	0.462667	0.710848
mmu-miR-6959-3p	-0.232089	0.962845	0	0	0.462667	0
mmu-miR-6949-5p	-0.232089	0.962845	0	0	0.462667	0
mmu-miR-6946-5p	-0.974336	0.743936	0	4.99309	0.462667	2.13254
mmu-miR-6946-3p	-0.38925	0.903289	0	3.32873	0.462667	2.13254
mmu-miR-6944-3p	-0.232089	0.962845	0	0	0.462667	0
mmu-miR-6939-3p	-0.232089	0.962845	0	0	0.462667	0
mmu-miR-6930-3p	-0.232089	0.962845	0	0	0.462667	0
mmu-miR-6926-3p	-0.232089	0.962845	0	0	0.462667	0
mmu-miR-6923-3p	1.5585	0.748064	0	0	0.462667	1.4217
mmu-miR-6919-5p	-0.232089	0.962845	0	0	0.462667	0
mmu-miR-6919-3p	-1.52453	0.663956	0	3.32873	0.462667	0.710848
mmu-miR-6917-3p	1.5585	0.748064	0	0	0.462667	1.4217
mmu-miR-6914-3p	-0.232089	0.962845	0	0	0.462667	0
mmu-miR-6912-3p	-0.552027	0.892553	0	1.66436	0.462667	0.710848
mmu-miR-6907-5p	0.878564	0.857481	0	0	0.462667	0.710848
mmu-miR-6897-5p	-1.65906	0.738996	0	1.66436	0.462667	0
mmu-miR-675-3p	-0.232089	0.962845	0	0	0.462667	0
mmu-miR-669p-3p	1.5585	0.748064	0	0	0.462667	1.4217
mmu-miR-669o-5p	0.878564	0.857481	0	0	0.462667	0.710848
mmu-miR-669h-3p	0.878564	0.857481	0	0	0.462667	0.710848
mmu-miR-666-3p	-0.232089	0.962845	0	0	0.462667	0
mmu-miR-6546-5p	-0.232089	0.962845	0	0	0.462667	0
mmu-miR-654-5p	-0.232089	0.962845	0	0	0.462667	0
mmu-miR-6382	-0.232089	0.962845	0	0	0.462667	0
mmu-miR-6360	0.878564	0.857481	0	0	0.462667	0.710848
mmu-miR-6344	-0.552027	0.892553	0	1.66436	0.462667	0.710848
mmu-miR-5710	1.5585	0.748064	0	0	0.462667	1.4217
mmu-miR-5627-3p	-1.65906	0.738996	0	1.66436	0.462667	0
mmu-miR-5620-5p	-0.552027	0.892553	0	1.66436	0.462667	0.710848
mmu-miR-5616-5p	0.878564	0.857481	0	0	0.462667	0.710848
mmu-miR-547-3p	0.878564	0.857481	0	0	0.462667	0.710848
mmu-miR-543-5p	-0.232089	0.962845	0	0	0.462667	0
mmu-miR-542-5p	-1.65906	0.738996	0	1.66436	0.462667	0
mmu-miR-541-3p	1.5585	0.748064	0	0	0.462667	1.4217
mmu-miR-540-5p	0.878564	0.857481	0	0	0.462667	0.710848
mmu-miR-5135	-0.232089	0.962845	0	0	0.462667	0
mmu-miR-5129-5p	-0.552027	0.892553	0	1.66436	0.462667	0.710848
mmu-miR-5103	0.878564	0.857481	0	0	0.462667	0.710848
mmu-miR-5101	-0.552027	0.892553	0	1.66436	0.462667	0.710848
mmu-miR-500-5p	-0.552027	0.892553	0	1.66436	0.462667	0.710848
mmu-miR-467f	-0.232089	0.962845	0	0	0.462667	0
mmu-miR-467d-5p	0.878564	0.857481	0	0	0.462667	0.710848
mmu-miR-467d-3p	-0.232089	0.962845	0	0	0.462667	0
mmu-miR-467b-3p	2.02089	0.675896	0	0	0.462667	2.13254
mmu-miR-466p-3p	1.5585	0.748064	0	0	0.462667	1.4217
mmu-miR-466o-3p	-1.65906	0.738996	0	1.66436	0.462667	0
mmu-miR-466f	-0.232089	0.962845	0	0	0.462667	0
mmu-miR-465d-3p	-0.232089	0.962845	0	0	0.462667	0
mmu-miR-412-3p	-1.65906	0.738996	0	1.66436	0.462667	0
mmu-miR-384-3p	-0.232089	0.962845	0	0	0.462667	0
mmu-miR-383-3p	-0.232089	0.962845	0	0	0.462667	0
mmu-miR-3572-3p	1.5585	0.748064	0	0	0.462667	1.4217
mmu-miR-3569-3p	-0.232089	0.962845	0	0	0.462667	0
mmu-miR-3471	-0.552027	0.892553	0	1.66436	0.462667	0.710848
mmu-miR-344h-5p	0.878564	0.857481	0	0	0.462667	0.710848
mmu-miR-344h-3p	0.878564	0.857481	0	0	0.462667	0.710848
mmu-miR-344f-5p	0.878564	0.857481	0	0	0.462667	0.710848
mmu-miR-338-3p	0.878564	0.857481	0	0	0.462667	0.710848
mmu-miR-3112-5p	-0.552027	0.892553	0	1.66436	0.462667	0.710848
mmu-miR-3112-3p	0.878564	0.857481	0	0	0.462667	0.710848
mmu-miR-3109-3p	-0.232089	0.962845	0	0	0.462667	0
mmu-miR-3106-5p	0.878564	0.857481	0	0	0.462667	0.710848
mmu-miR-3101-3p	0.878564	0.857481	0	0	0.462667	0.710848
mmu-miR-3098-5p	-1.65906	0.738996	0	1.66436	0.462667	0
mmu-miR-3094-3p	1.5585	0.748064	0	0	0.462667	1.4217
mmu-miR-3092-3p	-0.232089	0.962845	0	0	0.462667	0
mmu-miR-3091-5p	-1.65906	0.738996	0	1.66436	0.462667	0
mmu-miR-3090-3p	-0.232089	0.962845	0	0	0.462667	0
mmu-miR-3089-5p	2.02089	0.675896	0	0	0.462667	2.13254
mmu-miR-3087-5p	0.878564	0.857481	0	0	0.462667	0.710848
mmu-miR-3087-3p	0.878564	0.857481	0	0	0.462667	0.710848
mmu-miR-3083b-5p	0.878564	0.857481	0	0	0.462667	0.710848
mmu-miR-3079-5p	-3.20693	0.433616	0	4.99309	0.462667	0
mmu-miR-3077-3p	-1.65906	0.738996	0	1.66436	0.462667	0
mmu-miR-3072-3p	-0.232089	0.962845	0	0	0.462667	0
mmu-miR-3070-2-3p	-3.11083	0.262274	0	9.98618	0.462667	0.710848
mmu-miR-3065-5p	0.878564	0.857481	0	0	0.462667	0.710848
mmu-miR-3058-5p	-0.232089	0.962845	0	0	0.462667	0
mmu-miR-301b-5p	-0.552027	0.892553	0	1.66436	0.462667	0.710848
mmu-miR-29b-2-5p	-2.10963	0.510626	0	4.99309	0.462667	0.710848
mmu-miR-299b-5p	0.878564	0.857481	0	0	0.462667	0.710848
mmu-miR-299a-5p	0.878564	0.857481	0	0	0.462667	0.710848
mmu-miR-298-3p	-0.232089	0.962845	0	0	0.462667	0
mmu-miR-297c-5p	0.123652	0.973966	0	1.66436	0.462667	1.4217
mmu-miR-296-5p	-2.62522	0.569278	0	3.32873	0.462667	0
mmu-miR-292b-5p	-1.65906	0.738996	0	1.66436	0.462667	0
mmu-miR-28c	0.584355	0.870954	0	1.66436	0.462667	2.13254
mmu-miR-216b-5p	1.5585	0.748064	0	0	0.462667	1.4217
mmu-miR-216a-3p	-1.65906	0.738996	0	1.66436	0.462667	0
mmu-miR-207	-0.552027	0.892553	0	1.66436	0.462667	0.710848
mmu-miR-201-3p	-1.65906	0.738996	0	1.66436	0.462667	0
mmu-miR-1a-1-5p	-0.232089	0.962845	0	0	0.462667	0
mmu-miR-1967	-0.232089	0.962845	0	0	0.462667	0
mmu-miR-195b	-0.232089	0.962845	0	0	0.462667	0
mmu-miR-1951	-0.38925	0.903289	0	3.32873	0.462667	2.13254
mmu-miR-1948-3p	-0.232089	0.962845	0	0	0.462667	0
mmu-miR-1933-5p	-0.232089	0.962845	0	0	0.462667	0
mmu-miR-1929-3p	-0.552027	0.892553	0	1.66436	0.462667	0.710848
mmu-miR-183-3p	-2.62522	0.569278	0	3.32873	0.462667	0
mmu-miR-181d-3p	-2.62522	0.569278	0	3.32873	0.462667	0
mmu-miR-181b-1-3p	-2.62522	0.569278	0	3.32873	0.462667	0
mmu-miR-141-5p	0.878564	0.857481	0	0	0.462667	0.710848
mmu-miR-138-2-3p	-0.232089	0.962845	0	0	0.462667	0
mmu-miR-1298-3p	-0.232089	0.962845	0	0	0.462667	0
mmu-miR-1271-3p	0.878564	0.857481	0	0	0.462667	0.710848
mmu-miR-126a-5p	-0.232089	0.962845	0	0	0.462667	0
mmu-miR-1251-5p	-0.232089	0.962845	0	0	0.462667	0
mmu-miR-1249-5p	-0.552027	0.892553	0	1.66436	0.462667	0.710848
mmu-miR-1249-3p	-0.232089	0.962845	0	0	0.462667	0
mmu-miR-1231-3p	2.65175	0.552398	0	0	0.462667	3.55424
mmu-miR-12202-5p	-0.232089	0.962845	0	0	0.462667	0
mmu-miR-12200-5p	0.878564	0.857481	0	0	0.462667	0.710848
mmu-miR-12199-3p	-2.62522	0.569278	0	3.32873	0.462667	0
mmu-miR-12190-3p	0.424348	0.85331	0	16.6436	0.462667	22.0363
mmu-miR-12186-3p	1.5585	0.748064	0	0	0.462667	1.4217
mmu-miR-12178-3p	0.584355	0.870954	0	1.66436	0.462667	2.13254
mmu-miR-1199-3p	-0.232089	0.962845	0	0	0.462667	0
mmu-miR-1191b-3p	0.584355	0.870954	0	1.66436	0.462667	2.13254
mmu-miR-1188-5p	-1.65906	0.738996	0	1.66436	0.462667	0
mmu-miR-1188-3p	-0.232089	0.962845	0	0	0.462667	0
mmu-miR-103-2-5p	0.878564	0.857481	0	0	0.462667	0.710848
mmu-miR-135a-5p	-5.36638	0.10362	5.38164	3.32873	0	0
mmu-miR-7211-5p	-2.42118	0.588269	3.58776	0	0	0.710848
mmu-miR-7026-3p	-4.63583	0.247271	3.58776	1.66436	0	0
mmu-miR-6994-3p	-4.08307	0.403608	3.58776	0	0	0
mmu-miR-6968-3p	-4.08307	0.403608	3.58776	0	0	0
mmu-miR-6921-5p	-4.08307	0.403608	3.58776	0	0	0
mmu-miR-6913-3p	-4.63583	0.247271	3.58776	1.66436	0	0
mmu-miR-6901-5p	-4.63583	0.247271	3.58776	1.66436	0	0
mmu-miR-598-5p	-4.08307	0.403608	3.58776	0	0	0
mmu-miR-466m-3p	-1.33718	0.660161	3.58776	1.66436	0	2.13254
mmu-miR-27b-5p	-5.34672	0.106102	3.58776	4.99309	0	0
mmu-miR-1969	-1.35972	0.748405	3.58776	0	0	1.4217
mmu-miR-122-3p	-4.63583	0.247271	3.58776	1.66436	0	0
mmu-miR-871-5p	-3.07269	0.538125	1.79388	0	0	0
mmu-miR-8120	-4.03461	0.388931	1.79388	1.66436	0	0
mmu-miR-8100	-1.39949	0.777711	1.79388	0	0	0.710848
mmu-miR-7683-5p	-3.07269	0.538125	1.79388	0	0	0
mmu-miR-7671-5p	-4.03461	0.388931	1.79388	1.66436	0	0
mmu-miR-7661-5p	-1.39949	0.777711	1.79388	0	0	0.710848
mmu-miR-7652-3p	-3.07269	0.538125	1.79388	0	0	0
mmu-miR-7651-5p	-3.07269	0.538125	1.79388	0	0	0
mmu-miR-7651-3p	-3.07269	0.538125	1.79388	0	0	0
mmu-miR-7241-5p	-3.07269	0.538125	1.79388	0	0	0
mmu-miR-7235-5p	-3.07269	0.538125	1.79388	0	0	0
mmu-miR-7086-5p	-0.344117	0.943646	1.79388	0	0	1.4217
mmu-miR-7082-5p	-5.80596	0.0624498	1.79388	9.98618	0	0
mmu-miR-7082-3p	-4.03461	0.388931	1.79388	1.66436	0	0
mmu-miR-7075-5p	-3.07269	0.538125	1.79388	0	0	0
mmu-miR-7071-3p	-3.07269	0.538125	1.79388	0	0	0
mmu-miR-7068-5p	-3.07269	0.538125	1.79388	0	0	0
mmu-miR-7059-3p	-3.07269	0.538125	1.79388	0	0	0
mmu-miR-7042-3p	-4.03461	0.388931	1.79388	1.66436	0	0
mmu-miR-7019-3p	-3.07269	0.538125	1.79388	0	0	0
mmu-miR-7014-5p	-1.39949	0.777711	1.79388	0	0	0.710848
mmu-miR-7012-5p	-3.07269	0.538125	1.79388	0	0	0
mmu-miR-7007-5p	-4.03461	0.388931	1.79388	1.66436	0	0
mmu-miR-7002-5p	-3.07269	0.538125	1.79388	0	0	0
mmu-miR-7000-3p	-3.07269	0.538125	1.79388	0	0	0
mmu-miR-6999-5p	-1.39949	0.777711	1.79388	0	0	0.710848
mmu-miR-6998-3p	-0.344117	0.943646	1.79388	0	0	1.4217
mmu-miR-6996-3p	-0.344117	0.943646	1.79388	0	0	1.4217
mmu-miR-6991-3p	-3.07269	0.538125	1.79388	0	0	0
mmu-miR-6979-5p	-3.07269	0.538125	1.79388	0	0	0
mmu-miR-6973b-3p	-3.07269	0.538125	1.79388	0	0	0
mmu-miR-6964-3p	-3.07269	0.538125	1.79388	0	0	0
mmu-miR-6927-3p	-3.07269	0.538125	1.79388	0	0	0
mmu-miR-692	-3.07269	0.538125	1.79388	0	0	0
mmu-miR-673-3p	-3.00015	0.359788	1.79388	3.32873	0	0.710848
mmu-miR-669e-3p	-3.07269	0.538125	1.79388	0	0	0
mmu-miR-6384	-3.07269	0.538125	1.79388	0	0	0
mmu-miR-6381	-1.39949	0.777711	1.79388	0	0	0.710848
mmu-miR-6355	-3.07269	0.538125	1.79388	0	0	0
mmu-miR-6347	-3.07269	0.538125	1.79388	0	0	0
mmu-miR-6238	-3.07269	0.538125	1.79388	0	0	0
mmu-miR-551b-5p	-3.07269	0.538125	1.79388	0	0	0
mmu-miR-5118	-3.07269	0.538125	1.79388	0	0	0
mmu-miR-501-5p	-3.07269	0.538125	1.79388	0	0	0
mmu-miR-499-3p	-1.32841	0.701464	1.79388	1.66436	0	1.4217
mmu-miR-466f-5p	-3.07269	0.538125	1.79388	0	0	0
mmu-miR-465a-5p	-3.07269	0.538125	1.79388	0	0	0
mmu-miR-463-5p	-3.07269	0.538125	1.79388	0	0	0
mmu-miR-452-3p	-4.61003	0.0748435	1.79388	13.3149	0	0.710848
mmu-miR-365-1-5p	-5.58612	0.0854249	1.79388	8.32181	0	0
mmu-miR-346-3p	-4.03461	0.388931	1.79388	1.66436	0	0
mmu-miR-320-5p	-2.41005	0.51021	1.79388	1.66436	0	0.710848
mmu-miR-3104-3p	-1.39949	0.777711	1.79388	0	0	0.710848
mmu-miR-3092-5p	-3.07269	0.538125	1.79388	0	0	0
mmu-miR-3089-3p	0.248016	0.95745	1.79388	0	0	2.13254
mmu-miR-3085-3p	-4.03461	0.388931	1.79388	1.66436	0	0
mmu-miR-3076-5p	-4.03461	0.388931	1.79388	1.66436	0	0
mmu-miR-3063-3p	-4.03461	0.388931	1.79388	1.66436	0	0
mmu-miR-297a-5p	-4.03461	0.388931	1.79388	1.66436	0	0
mmu-miR-202-3p	-3.07269	0.538125	1.79388	0	0	0
mmu-miR-200c-5p	-3.07269	0.538125	1.79388	0	0	0
mmu-miR-1966-5p	-1.39949	0.777711	1.79388	0	0	0.710848
mmu-miR-1962	-3.07269	0.538125	1.79388	0	0	0
mmu-miR-1907	-3.07269	0.538125	1.79388	0	0	0
mmu-miR-1906	-3.07269	0.538125	1.79388	0	0	0
mmu-miR-1904	-1.39949	0.777711	1.79388	0	0	0.710848
mmu-miR-18b-3p	-3.07269	0.538125	1.79388	0	0	0
mmu-miR-1894-3p	-0.344117	0.943646	1.79388	0	0	1.4217
mmu-miR-153-3p	-3.07269	0.538125	1.79388	0	0	0
mmu-miR-145b	-1.39949	0.777711	1.79388	0	0	0.710848
mmu-miR-12195-5p	-1.39949	0.777711	1.79388	0	0	0.710848
mmu-miR-12192-5p	-3.07269	0.538125	1.79388	0	0	0
mmu-miR-12182-5p	-3.07269	0.538125	1.79388	0	0	0
mmu-miR-12182-3p	-2.32113	0.42714	1.79388	4.99309	0	1.4217
mmu-miR-12178-5p	-4.03461	0.388931	1.79388	1.66436	0	0
mmu-miR-1193-5p	-3.07269	0.538125	1.79388	0	0	0
mmu-miR-100-3p	-3.07269	0.538125	1.79388	0	0	0
mmu-let-7g-3p	-3.07269	0.538125	1.79388	0	0	0
mmu-miR-12188-5p	-7.0723	0.00424965	25.1143	3.32873	0	0
mmu-miR-582-5p	-8.66159	0.0064065	1.79388	257.976	0	0.710848
mmu-miR-9769-5p	-0.289548	0.952609	0	1.66436	0	1.4217
mmu-miR-883b-5p	0.0820197	0.986817	0	0	0	0.710848
mmu-miR-883b-3p	0.0820197	0.986817	0	0	0	0.710848
mmu-miR-878-3p	0.0820197	0.986817	0	0	0	0.710848
mmu-miR-8115	-3.01815	0.545668	0	1.66436	0	0
mmu-miR-8113	-1.34493	0.786323	0	1.66436	0	0.710848
mmu-miR-8101	0.0820197	0.986817	0	0	0	0.710848
mmu-miR-8099	-1.34493	0.786323	0	1.66436	0	0.710848
mmu-miR-8093	-3.01815	0.545668	0	1.66436	0	0
mmu-miR-804	0.0820197	0.986817	0	0	0	0.710848
mmu-miR-7b-3p	0.0820197	0.986817	0	0	0	0.710848
mmu-miR-7684-3p	-3.01815	0.545668	0	1.66436	0	0
mmu-miR-7678-3p	0.0820197	0.986817	0	0	0	0.710848
mmu-miR-7677-5p	-3.01815	0.545668	0	1.66436	0	0
mmu-miR-7677-3p	0.0820197	0.986817	0	0	0	0.710848
mmu-miR-7673-5p	-3.01815	0.545668	0	1.66436	0	0
mmu-miR-7672-3p	0.0820197	0.986817	0	0	0	0.710848
mmu-miR-7671-3p	0.0820197	0.986817	0	0	0	0.710848
mmu-miR-767	-0.289548	0.952609	0	1.66436	0	1.4217
mmu-miR-7663-5p	-1.34493	0.786323	0	1.66436	0	0.710848
mmu-miR-7662-3p	0.0820197	0.986817	0	0	0	0.710848
mmu-miR-7656-5p	0.0820197	0.986817	0	0	0	0.710848
mmu-miR-7655-5p	-3.01815	0.545668	0	1.66436	0	0
mmu-miR-7654-5p	-3.01815	0.545668	0	1.66436	0	0
mmu-miR-7654-3p	-3.01815	0.545668	0	1.66436	0	0
mmu-miR-7649-5p	0.0820197	0.986817	0	0	0	0.710848
mmu-miR-7647-3p	-3.01815	0.545668	0	1.66436	0	0
mmu-miR-760-5p	0.0820197	0.986817	0	0	0	0.710848
mmu-miR-759	-3.01815	0.545668	0	1.66436	0	0
mmu-miR-743a-5p	-3.01815	0.545668	0	1.66436	0	0
mmu-miR-7242-5p	0.0820197	0.986817	0	0	0	0.710848
mmu-miR-7233-3p	0.0820197	0.986817	0	0	0	0.710848
mmu-miR-7230-3p	-1.34493	0.786323	0	1.66436	0	0.710848
mmu-miR-7228-3p	0.0820197	0.986817	0	0	0	0.710848
mmu-miR-7227-5p	0.0820197	0.986817	0	0	0	0.710848
mmu-miR-7226-5p	-3.01815	0.545668	0	1.66436	0	0
mmu-miR-7224-3p	-3.01815	0.545668	0	1.66436	0	0
mmu-miR-7222-3p	-3.01815	0.545668	0	1.66436	0	0
mmu-miR-7217-5p	1.04279	0.807175	0	1.66436	0	3.55424
mmu-miR-7217-3p	-4.56816	0.347172	0	4.99309	0	0
mmu-miR-7215-5p	-2.18494	0.633427	0	51.5952	0	11.3736
mmu-miR-7215-3p	0.0820197	0.986817	0	0	0	0.710848
mmu-miR-7214-3p	-3.01815	0.545668	0	1.66436	0	0
mmu-miR-7213-3p	-3.01815	0.545668	0	1.66436	0	0
mmu-miR-7210-3p	-3.98479	0.415711	0	3.32873	0	0
mmu-miR-7094b-2-5p	0.0820197	0.986817	0	0	0	0.710848
mmu-miR-7093-5p	-3.01815	0.545668	0	1.66436	0	0
mmu-miR-7092-3p	-3.01815	0.545668	0	1.66436	0	0
mmu-miR-7090-5p	-1.67505	0.639009	0	6.65745	0	2.13254
mmu-miR-7090-3p	1.13743	0.815508	0	0	0	1.4217
mmu-miR-7089-3p	-3.01815	0.545668	0	1.66436	0	0
mmu-miR-7084-5p	0.0820197	0.986817	0	0	0	0.710848
mmu-miR-7080-5p	0.0820197	0.986817	0	0	0	0.710848
mmu-miR-7076-3p	-3.01815	0.545668	0	1.66436	0	0
mmu-miR-7072-5p	1.13743	0.815508	0	0	0	1.4217
mmu-miR-7072-3p	0.0820197	0.986817	0	0	0	0.710848
mmu-miR-7069-5p	-3.01815	0.545668	0	1.66436	0	0
mmu-miR-7065-5p	0.0820197	0.986817	0	0	0	0.710848
mmu-miR-7060-5p	0.0820197	0.986817	0	0	0	0.710848
mmu-miR-7057-5p	1.13743	0.815508	0	0	0	1.4217
mmu-miR-7056-5p	0.0820197	0.986817	0	0	0	0.710848
mmu-miR-7053-5p	0.0820197	0.986817	0	0	0	0.710848
mmu-miR-7049-3p	0.0820197	0.986817	0	0	0	0.710848
mmu-miR-7047-3p	-3.01815	0.545668	0	1.66436	0	0
mmu-miR-7044-3p	-3.01815	0.545668	0	1.66436	0	0
mmu-miR-7041-5p	0.0820197	0.986817	0	0	0	0.710848
mmu-miR-7041-3p	0.0820197	0.986817	0	0	0	0.710848
mmu-miR-7039-5p	0.0820197	0.986817	0	0	0	0.710848
mmu-miR-7038-3p	1.13743	0.815508	0	0	0	1.4217
mmu-miR-7036b-3p	-3.01815	0.545668	0	1.66436	0	0
mmu-miR-7033-5p	0.0820197	0.986817	0	0	0	0.710848
mmu-miR-7032-5p	1.73001	0.721024	0	0	0	2.13254
mmu-miR-7031-5p	0.0820197	0.986817	0	0	0	0.710848
mmu-miR-7029-5p	-3.01815	0.545668	0	1.66436	0	0
mmu-miR-7028-3p	1.13743	0.815508	0	0	0	1.4217
mmu-miR-7027-5p	2.14897	0.656357	0	0	0	2.84339
mmu-miR-7025-3p	1.13743	0.815508	0	0	0	1.4217
mmu-miR-7024-5p	-3.01815	0.545668	0	1.66436	0	0
mmu-miR-7023-5p	0.0820197	0.986817	0	0	0	0.710848
mmu-miR-7020-3p	0.0820197	0.986817	0	0	0	0.710848
mmu-miR-7019-5p	-0.289548	0.952609	0	1.66436	0	1.4217
mmu-miR-7018-5p	0.0820197	0.986817	0	0	0	0.710848
mmu-miR-7017-3p	0.0820197	0.986817	0	0	0	0.710848
mmu-miR-7016-5p	0.0820197	0.986817	0	0	0	0.710848
mmu-miR-7015-5p	-3.01815	0.545668	0	1.66436	0	0
mmu-miR-7011-5p	-3.01815	0.545668	0	1.66436	0	0
mmu-miR-7010-3p	-1.34493	0.786323	0	1.66436	0	0.710848
mmu-miR-7006-3p	-3.01815	0.545668	0	1.66436	0	0
mmu-miR-7005-3p	-3.01815	0.545668	0	1.66436	0	0
mmu-miR-7004-3p	-1.34493	0.786323	0	1.66436	0	0.710848
mmu-miR-6992-5p	-1.34493	0.786323	0	1.66436	0	0.710848
mmu-miR-6991-5p	-3.01815	0.545668	0	1.66436	0	0
mmu-miR-6990-3p	1.73001	0.721024	0	0	0	2.13254
mmu-miR-6987-3p	0.0820197	0.986817	0	0	0	0.710848
mmu-miR-6985-3p	2.14897	0.656357	0	0	0	2.84339
mmu-miR-6981-5p	-1.67505	0.639009	0	6.65745	0	2.13254
mmu-miR-6978-5p	0.0820197	0.986817	0	0	0	0.710848
mmu-miR-6976-5p	0.0820197	0.986817	0	0	0	0.710848
mmu-miR-6973a-5p	-0.289548	0.952609	0	1.66436	0	1.4217
mmu-miR-6972-5p	0.636664	0.825449	0	9.98618	0	15.6387
mmu-miR-6972-3p	-3.98479	0.415711	0	3.32873	0	0
mmu-miR-6970-5p	-1.3155	0.618977	0	31.6229	0	12.7953
mmu-miR-697	1.73001	0.721024	0	0	0	2.13254
mmu-miR-6963-5p	0.0820197	0.986817	0	0	0	0.710848
mmu-miR-696	0.0820197	0.986817	0	0	0	0.710848
mmu-miR-6958-5p	-3.01815	0.545668	0	1.66436	0	0
mmu-miR-6956-5p	2.14897	0.656357	0	0	0	2.84339
mmu-miR-6953-3p	-3.98479	0.415711	0	3.32873	0	0
mmu-miR-6947-5p	-3.01815	0.545668	0	1.66436	0	0
mmu-miR-6945-5p	0.0820197	0.986817	0	0	0	0.710848
mmu-miR-6939-5p	0.719324	0.871792	0	1.66436	0	2.84339
mmu-miR-6935-3p	0.0820197	0.986817	0	0	0	0.710848
mmu-miR-6934-3p	-3.01815	0.545668	0	1.66436	0	0
mmu-miR-693-3p	0.0820197	0.986817	0	0	0	0.710848
mmu-miR-6928-5p	0.0820197	0.986817	0	0	0	0.710848
mmu-miR-6925-5p	-0.289548	0.952609	0	1.66436	0	1.4217
mmu-miR-6924-5p	0.0820197	0.986817	0	0	0	0.710848
mmu-miR-6924-3p	-3.01815	0.545668	0	1.66436	0	0
mmu-miR-6921-3p	-3.01815	0.545668	0	1.66436	0	0
mmu-miR-6917-5p	-0.512757	0.887643	0	4.99309	0	3.55424
mmu-miR-6916-3p	0.0820197	0.986817	0	0	0	0.710848
mmu-miR-6912-5p	0.0820197	0.986817	0	0	0	0.710848
mmu-miR-6909-5p	-0.289548	0.952609	0	1.66436	0	1.4217
mmu-miR-6904-5p	0.0820197	0.986817	0	0	0	0.710848
mmu-miR-6902-3p	-1.67505	0.639009	0	6.65745	0	2.13254
mmu-miR-6901-3p	-4.98241	0.298895	0	6.65745	0	0
mmu-miR-6900-3p	1.13743	0.815508	0	0	0	1.4217
mmu-miR-6896-5p	-3.01815	0.545668	0	1.66436	0	0
mmu-miR-686	-3.01815	0.545668	0	1.66436	0	0
mmu-miR-672-3p	-3.01815	0.545668	0	1.66436	0	0
mmu-miR-6715-5p	0.0820197	0.986817	0	0	0	0.710848
mmu-miR-669j	-3.01815	0.545668	0	1.66436	0	0
mmu-miR-669g	0.0820197	0.986817	0	0	0	0.710848
mmu-miR-669d-2-3p	0.0820197	0.986817	0	0	0	0.710848
mmu-miR-669c-3p	1.73001	0.721024	0	0	0	2.13254
mmu-miR-665-5p	-3.01815	0.545668	0	1.66436	0	0
mmu-miR-6541	0.0820197	0.986817	0	0	0	0.710848
mmu-miR-6537-3p	-3.98479	0.415711	0	3.32873	0	0
mmu-miR-652-5p	-3.01815	0.545668	0	1.66436	0	0
mmu-miR-6481	-5.30422	0.232318	0	8.32181	0	0
mmu-miR-6419	0.0820197	0.986817	0	0	0	0.710848
mmu-miR-6414	-1.34493	0.786323	0	1.66436	0	0.710848
mmu-miR-6413	0.0820197	0.986817	0	0	0	0.710848
mmu-miR-6410	0.0820197	0.986817	0	0	0	0.710848
mmu-miR-6409	1.13743	0.815508	0	0	0	1.4217
mmu-miR-6406	-4.98241	0.298895	0	6.65745	0	0
mmu-miR-6402	-1.34493	0.786323	0	1.66436	0	0.710848
mmu-miR-6397	0.0820197	0.986817	0	0	0	0.710848
mmu-miR-6396	2.14897	0.656357	0	0	0	2.84339
mmu-miR-6391	-3.01815	0.545668	0	1.66436	0	0
mmu-miR-6390	-4.86817	0.29319	0	61.5814	0	2.13254
mmu-miR-6388	-0.289548	0.952609	0	1.66436	0	1.4217
mmu-miR-6386	0.0820197	0.986817	0	0	0	0.710848
mmu-miR-6378	-3.98479	0.415711	0	3.32873	0	0
mmu-miR-6370	-3.01815	0.545668	0	1.66436	0	0
mmu-miR-6369	1.13743	0.815508	0	0	0	1.4217
mmu-miR-6367	-3.01815	0.545668	0	1.66436	0	0
mmu-miR-6366	1.04279	0.807175	0	1.66436	0	3.55424
mmu-miR-6361	0.0820197	0.986817	0	0	0	0.710848
mmu-miR-6357	0.0820197	0.986817	0	0	0	0.710848
mmu-miR-6342	1.73001	0.721024	0	0	0	2.13254
mmu-miR-6339	0.0820197	0.986817	0	0	0	0.710848
mmu-miR-6337	3.32558	0.488842	0	0	0	6.39763
mmu-miR-590-3p	-5.78944	0.146267	0	11.6505	0	0
mmu-miR-5623-3p	0.0820197	0.986817	0	0	0	0.710848
mmu-miR-5619-3p	-3.01815	0.545668	0	1.66436	0	0
mmu-miR-5617-3p	-3.01815	0.545668	0	1.66436	0	0
mmu-miR-5124b	-3.01815	0.545668	0	1.66436	0	0
mmu-miR-504-5p	0.0820197	0.986817	0	0	0	0.710848
mmu-miR-493-3p	-3.01815	0.545668	0	1.66436	0	0
mmu-miR-491-3p	-3.98479	0.415711	0	3.32873	0	0
mmu-miR-489-3p	0.0820197	0.986817	0	0	0	0.710848
mmu-miR-487b-5p	1.73001	0.721024	0	0	0	2.13254
mmu-miR-468-3p	-3.01815	0.545668	0	1.66436	0	0
mmu-miR-466q	1.13743	0.815508	0	0	0	1.4217
mmu-miR-449a-3p	0.0820197	0.986817	0	0	0	0.710848
mmu-miR-3961	-3.98479	0.415711	0	3.32873	0	0
mmu-miR-381-5p	-3.01815	0.545668	0	1.66436	0	0
mmu-miR-376b-5p	-3.01815	0.545668	0	1.66436	0	0
mmu-miR-374c-5p	-5.56714	0.183165	0	9.98618	0	0
mmu-miR-374b-3p	-3.01815	0.545668	0	1.66436	0	0
mmu-miR-3547-3p	0.0820197	0.986817	0	0	0	0.710848
mmu-miR-344i	0.0820197	0.986817	0	0	0	0.710848
mmu-miR-344b-5p	-3.01815	0.545668	0	1.66436	0	0
mmu-miR-343	0.0820197	0.986817	0	0	0	0.710848
mmu-miR-33-3p	-1.26303	0.769116	0	3.32873	0	1.4217
mmu-miR-326-5p	-3.01815	0.545668	0	1.66436	0	0
mmu-miR-31-3p	-5.30422	0.232318	0	8.32181	0	0
mmu-miR-3102-5p	-3.34995	0.375275	0	6.65745	0	0.710848
mmu-miR-3099-5p	-3.01815	0.545668	0	1.66436	0	0
mmu-miR-3088-3p	-1.34493	0.786323	0	1.66436	0	0.710848
mmu-miR-3086-3p	-0.670582	0.870967	0	3.32873	0	2.13254
mmu-miR-3075-5p	-1.34493	0.786323	0	1.66436	0	0.710848
mmu-miR-3073b-3p	1.73001	0.721024	0	0	0	2.13254
mmu-miR-3072-5p	0.0820197	0.986817	0	0	0	0.710848
mmu-miR-3070-5p	0.0820197	0.986817	0	0	0	0.710848
mmu-miR-3070-3p	1.13743	0.815508	0	0	0	1.4217
mmu-miR-3064-3p	1.13743	0.815508	0	0	0	1.4217
mmu-miR-302b-3p	-3.01815	0.545668	0	1.66436	0	0
mmu-miR-302a-5p	-3.01815	0.545668	0	1.66436	0	0
mmu-miR-299b-3p	-3.01815	0.545668	0	1.66436	0	0
mmu-miR-293-5p	-3.01815	0.545668	0	1.66436	0	0
mmu-miR-293-3p	-3.01815	0.545668	0	1.66436	0	0
mmu-miR-224-3p	-4.56816	0.347172	0	4.99309	0	0
mmu-miR-218-2-3p	0.0820197	0.986817	0	0	0	0.710848
mmu-miR-216c-3p	1.13743	0.815508	0	0	0	1.4217
mmu-miR-211-3p	-3.01815	0.545668	0	1.66436	0	0
mmu-miR-1982-3p	-4.98241	0.298895	0	6.65745	0	0
mmu-miR-1971	-3.01815	0.545668	0	1.66436	0	0
mmu-miR-1970c-5p	0.0820197	0.986817	0	0	0	0.710848
mmu-miR-1966-3p	0.0820197	0.986817	0	0	0	0.710848
mmu-miR-1963	0.0820197	0.986817	0	0	0	0.710848
mmu-miR-1943-3p	0.0820197	0.986817	0	0	0	0.710848
mmu-miR-1942	-1.34493	0.786323	0	1.66436	0	0.710848
mmu-miR-1933-3p	-3.01815	0.545668	0	1.66436	0	0
mmu-miR-1930-3p	-0.289548	0.952609	0	1.66436	0	1.4217
mmu-miR-1928	-1.34493	0.786323	0	1.66436	0	0.710848
mmu-miR-1912-5p	0.0820197	0.986817	0	0	0	0.710848
mmu-miR-1912-3p	-3.01815	0.545668	0	1.66436	0	0
mmu-miR-190a-5p	-5.56714	0.183165	0	9.98618	0	0
mmu-miR-1905	-1.34493	0.786323	0	1.66436	0	0.710848
mmu-miR-1900	0.0820197	0.986817	0	0	0	0.710848
mmu-miR-1899	-2.32195	0.610158	0	3.32873	0	0.710848
mmu-miR-1668	-3.98479	0.415711	0	3.32873	0	0
mmu-miR-138-1-3p	1.13743	0.815508	0	0	0	1.4217
mmu-miR-135b-5p	-3.98479	0.415711	0	3.32873	0	0
mmu-miR-135a-1-3p	-1.85263	0.635407	0	4.99309	0	1.4217
mmu-miR-1291	-3.98479	0.415711	0	3.32873	0	0
mmu-miR-1271-5p	0.0820197	0.986817	0	0	0	0.710848
mmu-miR-12206-5p	0.0820197	0.986817	0	0	0	0.710848
mmu-miR-12203-3p	-1.34493	0.786323	0	1.66436	0	0.710848
mmu-miR-12201-3p	-3.01815	0.545668	0	1.66436	0	0
mmu-miR-12193-5p	-3.01815	0.545668	0	1.66436	0	0
mmu-miR-12193-3p	-3.01815	0.545668	0	1.66436	0	0
mmu-miR-12191-3p	0.0820197	0.986817	0	0	0	0.710848
mmu-miR-12189-3p	-1.34493	0.786323	0	1.66436	0	0.710848
mmu-miR-12188-3p	1.13743	0.815508	0	0	0	1.4217
mmu-miR-12187-3p	-3.01815	0.545668	0	1.66436	0	0
mmu-miR-12186-5p	0.0820197	0.986817	0	0	0	0.710848
mmu-miR-12184-5p	0.0820197	0.986817	0	0	0	0.710848
mmu-miR-12181-3p	1.73001	0.721024	0	0	0	2.13254
mmu-miR-106a-3p	0.0820197	0.986817	0	0	0	0.710848
