# Supplementary material for: Acute Cerebral Ischemia Increases a Set of Brain-Specific miRNAs in Serum Small Extracellular Vesicles
Source: Front Mol Neurosci. 2022 Apr 27;15:874903. doi: 10.3389/fnmol.2022.874903 (PMC9094043; doi:10.3389/fnmol.2022.874903)
Supplement: Supplementary Table 10 — List of differential serum sEVs miRNAs between tMCAO and sham mice. [file Table_10.xlsx]

## Sheet: Sheet1
Names	log2FC	pvalue	Sham 1	Sham 2	MCAO 1	MCAO 2
mmu-miR-124-3p	7.7621	3.88582e-06	0	0	78.1908	59.7112
mmu-miR-9-3p	7.04581	2.48411e-09	1.79388	1.66436	261.407	194.772
mmu-miR-668-3p	6.45258	0.000673197	0	0	31.4614	24.1688
mmu-miR-770-3p	6.37175	0.00087856	0	0	29.148	23.458
mmu-miR-9-5p	6.12307	7.09341e-14	12.5572	1.66436	547.335	427.93
mmu-miR-323-3p	5.56745	0.00124411	0	1.66436	43.9534	37.6749
mmu-miR-219b-5p	5.39092	0.00203432	1.79388	0	39.3267	33.4098
mmu-miR-341-3p	4.97831	0.00686631	0	1.66436	34.2374	19.9037
mmu-miR-129b-3p	4.48898	1.23328e-08	8.96939	4.99309	158.695	152.832
mmu-miR-129-5p	3.81595	6.72657e-08	8.96939	21.6367	189.231	244.532
mmu-miR-433-3p	3.42565	2.40136e-06	8.96939	16.6436	151.292	125.109
mmu-miR-598-3p	3.13748	0.00219671	5.38164	4.99309	54.1321	36.9641
mmu-miR-300-3p	2.41277	0.00379491	17.9388	8.32181	78.6534	60.4221
mmu-miR-434-3p	2.25008	0.000106104	35.8776	34.9516	184.604	152.121
mmu-miR-107-3p	1.65588	0.00272735	145.304	83.2181	397.894	321.303
mmu-miR-382-5p	1.61225	0.00570094	48.4347	51.5952	177.664	127.953
mmu-miR-128-3p	1.33896	0.0015852	6709.11	9163.98	20672.9	19481.5
mmu-let-7d-5p	1.30736	0.00153708	726.521	675.731	1889.07	1580.93
mmu-miR-423-5p	1.11938	0.0066771	1462.01	1266.58	2693.65	3234.36
mmu-miR-328-3p	1.08208	0.00684571	832.36	888.77	1905.73	1738.02
mmu-miR-122-5p	-2.53102	6.3592e-10	63196.6	59093.2	9278.79	11879.7
mmu-let-7c-5p	-1.31693	0.000954974	5695.56	6381.17	2255.97	2591.75
mmu-miR-5106	-3.74482	1.1856e-12	5636.37	3659.93	259.556	434.328
mmu-miR-5100	-1.83062	0.000604776	1768.76	2375.05	408.535	757.053
mmu-miR-146b-5p	-1.31208	0.00446987	2958.11	1938.98	930.887	1041.39
mmu-miR-5099	-5.21764	2.3879e-05	46.6408	1642.73	24.0587	21.3254
mmu-miR-6937-5p	-3.56526	1.94931e-07	1155.26	462.693	46.7294	90.2777
mmu-miR-5112	-3.03407	1.33851e-07	570.453	334.537	43.9534	66.8197
mmu-miR-374b-5p	-3.05942	0.00374569	32.2898	312.9	23.596	17.7712
mmu-miR-582-5p	-8.66159	0.0064065	1.79388	257.976	0	0.710848
mmu-miR-455-5p	-2.47065	4.40308e-06	184.769	249.654	37.9387	40.5183
mmu-miR-199a-5p	-2.08442	0.000142252	204.502	153.121	43.0281	41.2292
mmu-miR-452-5p	-5.57005	0.000837049	1.79388	131.485	1.388	1.4217
mmu-miR-6240	-3.67873	4.47805e-05	217.059	88.2112	18.5067	4.97594
mmu-miR-122b-5p	-2.03775	0.00123443	109.427	86.5469	22.208	25.5905
mmu-miR-3965	-4.34438	0.00997044	3.58776	39.9447	1.388	0.710848
mmu-miR-12188-5p	-7.0723	0.00424965	25.1143	3.32873	0	0
